# Supplementary material for: Toll-Like Receptor 7 Is Required for Lacrimal Gland Autoimmunity and Type 1 Diabetes Development in Male Nonobese Diabetic Mice
Source: Int J Mol Sci. 2020 Dec 13;21(24):9478. doi: 10.3390/ijms21249478 (PMC7764018; doi:10.3390/ijms21249478)
Supplement: Supplementary file 1 [file ijms-21-09478-s001.zip]

Archive with 5 entries (5 files):
- ijms-1016679-supplementary/Supplemental Table S1.xlsx
- ijms-1016679-supplementary/Supplemental Table S2.xlsx
- ijms-1016679-supplementary/Supplemental Table S3.xlsx
- ijms-1016679-supplementary/Supplemental Table S4.xlsx
- ijms-1016679-supplementary/Supplemental Table S5.xlsx
