# Supplementary material for: Toll-Like Receptor 7 Is Required for Lacrimal Gland Autoimmunity and Type 1 Diabetes Development in Male Nonobese Diabetic Mice
Source: Int J Mol Sci. 2020 Dec 13;21(24):9478. doi: 10.3390/ijms21249478 (PMC7764018; doi:10.3390/ijms21249478)
Supplement: Supplementary file 1 [file ijms-21-09478-s001.zip › ijms-1016679-supplementary/Supplemental Table S1.xlsx]

## Sheet: Legend
Supplemental Table S1. Full DE gene list. Genes represented in Figure 3B volcano plot from RNA-seq studies are listed here. FC, fold change (KO relative to WT). P value adjusted (padj) by Benjamini-Hochberg procedure.

## Sheet: DE gene list
Ensembl ID	baseMean	log2FoldChange	padj	ext_gene
ENSMUSG00000078689	646.616	2.36212	2.8e-47	Mup6
ENSMUSG00000024036	755.401	-1.83569	8.42e-42	Slc37a1
ENSMUSG00000097972	440393	2.91768	1.4e-40	Scgb2b15
ENSMUSG00000098094	48336.3	2.93942	3.01e-40	Scgb2b17
ENSMUSG00000076613	703.92	-5.07854	4.75e-38	Ighg2b
ENSMUSG00000093957	1322.92	1.90828	6.34e-38	Esp3
ENSMUSG00000028088	2545.34	1.44552	9.54e-33	Fmo5
ENSMUSG00000095487	352.245	3.55933	3.93e-30	Scgb1b21
ENSMUSG00000004637	244.146	1.56963	4.34e-30	Wwox
ENSMUSG00000019997	144.414	-1.95672	9.59e-26	Ccn2
ENSMUSG00000041966	270.466	1.66546	1.34e-25	Dcaf17
ENSMUSG00000026620	280.681	1.90412	3.11e-23	Mark1
ENSMUSG00000041762	385.743	-2.55703	4.81e-23	Gpr155
ENSMUSG00000079519	7244.22	2.23971	7.66e-22	Gm14743
ENSMUSG00000033684	7269.59	0.963135	1.12e-21	Qsox1
ENSMUSG00000030747	1658.91	1.53135	5.25e-20	Dgat2
ENSMUSG00000019590	2032.46	0.948239	7.13e-20	Cyb561
ENSMUSG00000041444	805.39	0.915562	3.48e-19	Arhgap32
ENSMUSG00000084927	2169.13	1.17751	3.48e-19	Gm5724
ENSMUSG00000026687	1805.38	0.892061	4.47e-19	Aldh9a1
ENSMUSG00000058022	625.04	1.11245	2.3e-18	Adtrp
ENSMUSG00000031770	10233.5	0.816727	7.86e-18	Herpud1
ENSMUSG00000078619	2075.9	0.718127	9.83e-18	Smarcd2
ENSMUSG00000020884	229.149	-3.90959	1.26e-17	Asgr1
ENSMUSG00000072568	2214.77	0.542881	1.75e-17	Lratd2
ENSMUSG00000062991	197.79	3.67933	1.54e-16	Nrg1
ENSMUSG00000027359	23273.5	1.51302	4.26e-16	Slc27a2
ENSMUSG00000040511	216.663	-1.10754	4.65e-16	Pvr
ENSMUSG00000006442	1465.01	0.937675	4.77e-16	Srm
ENSMUSG00000073608	4001.01	0.708625	8.22e-16	Gal3st2c
ENSMUSG00000076612	371.705	-7.82263	9.82e-16	Ighg2c
ENSMUSG00000095232	590.794	3.013	1.28e-15	Scgb1b19
ENSMUSG00000027340	1445.42	1.31485	2.1e-15	Slc23a2
ENSMUSG00000022472	259.409	-1.36172	2.75e-15	Desi1
ENSMUSG00000024150	4399.81	0.748797	5.05e-15	Mcfd2
ENSMUSG00000029810	1216.69	-1.82481	6.35e-15	Tmem176b
ENSMUSG00000097982	348110	4.67643	1.08e-14	Scgb2b12
ENSMUSG00000015787	3126.87	1.07316	2.25e-14	Abo
ENSMUSG00000022018	830.987	1.11517	2.25e-14	Rgcc
ENSMUSG00000030096	2681.58	1.04834	2.25e-14	Slc6a6
ENSMUSG00000078234	118.814	-2.16715	2.29e-14	Klhdc7a
ENSMUSG00000026961	2425.37	0.717976	3.19e-14	Lrrc26
ENSMUSG00000076937	389.37	-2.71951	3.19e-14	Iglc2
ENSMUSG00000024424	2023.04	0.938567	3.81e-14	Ttc39c
ENSMUSG00000027339	227.272	-2.14024	4.01e-14	Rassf2
ENSMUSG00000045382	149.929	-3.24664	4.01e-14	Cxcr4
ENSMUSG00000035376	1009.86	1.10526	7.96e-14	Hacd2
ENSMUSG00000093805	492.235	0.914061	1.05e-13	Gal3st2b
ENSMUSG00000019368	2889.24	0.79847	1.39e-13	Sec14l4
ENSMUSG00000024197	1358.53	0.900528	1.4e-13	Plin3
ENSMUSG00000027510	71.5549	-2.21768	1.9e-13	Rbm38
ENSMUSG00000030122	605.892	-0.761755	1.98e-13	Ptms
ENSMUSG00000044734	96.6335	-2.91939	2.21e-13	Serpinb1a
ENSMUSG00000020177	90.8001	1.93201	3.89e-13	9530003J23Rik
ENSMUSG00000025156	1129.71	0.640021	6.69e-13	Gps1
ENSMUSG00000090852	760.853	1.4099	6.69e-13	NA
ENSMUSG00000026701	2076.16	0.810845	7.36e-13	Prdx6
ENSMUSG00000020964	3540.88	0.698205	7.78e-13	Sel1l
ENSMUSG00000068735	132.379	-1.891	9.05e-13	Trp53i11
ENSMUSG00000016664	1468.14	0.723955	9.6e-13	Pacsin2
ENSMUSG00000018907	103.831	-3.51249	1.13e-12	Alox12e
ENSMUSG00000023011	1605.12	1.32529	1.13e-12	Faim2
ENSMUSG00000025194	1181.46	1.0516	1.28e-12	Abcc2
ENSMUSG00000092625	115.88	1.58861	1.31e-12	Gm20404
ENSMUSG00000062949	365.557	1.11991	1.46e-12	Atp11c
ENSMUSG00000021646	536.325	0.827017	1.57e-12	Mccc2
ENSMUSG00000022265	147.749	-1.2005	2.87e-12	Ank
ENSMUSG00000039242	626.624	0.598284	2.87e-12	B3galnt2
ENSMUSG00000094335	148.25	-2.54408	3.3e-12	Igkv1-117
ENSMUSG00000019989	782.453	0.752044	3.35e-12	Enpp3
ENSMUSG00000074715	2644.75	1.41225	3.4e-12	Ccl28
ENSMUSG00000018387	313.569	1.15098	3.78e-12	Shroom1
ENSMUSG00000091747	92.5722	1.79303	3.85e-12	NA
ENSMUSG00000094651	6660.02	0.759619	4.63e-12	Gal3st2
ENSMUSG00000027463	79.6027	1.68277	5.29e-12	Slc52a3
ENSMUSG00000023010	11882.6	0.457933	5.95e-12	Tmbim6
ENSMUSG00000026166	40.4035	-3.39023	8.27e-12	Ccl20
ENSMUSG00000045545	242.762	-1.18097	8.91e-12	Krt14
ENSMUSG00000097815	1876.54	-1.7451	1.34e-11	NA
ENSMUSG00000022836	239.158	-0.873903	1.65e-11	Mylk
ENSMUSG00000054385	2367.47	0.860779	1.86e-11	Ceacam2
ENSMUSG00000009356	98136.2	1.511	2.75e-11	Lpo
ENSMUSG00000024164	1817.65	-1.44495	3.26e-11	C3
ENSMUSG00000047228	270.608	-2.12858	3.39e-11	A2ml1
ENSMUSG00000096467	27811.1	3.60569	4.19e-11	Scgb2b19
ENSMUSG00000020576	1774.28	0.686514	4.52e-11	Nbas
ENSMUSG00000022797	1838.92	1.33105	4.56e-11	Tfrc
ENSMUSG00000050730	322.858	0.814155	5.11e-11	Arhgap42
ENSMUSG00000070942	241.684	0.948119	5.11e-11	Il1rl2
ENSMUSG00000023078	318.706	-3.00501	5.72e-11	Cxcl13
ENSMUSG00000027651	748.906	0.842545	5.99e-11	Rprd1b
ENSMUSG00000033860	7865.12	1.09028	5.99e-11	Fgg
ENSMUSG00000074272	1181.59	0.943238	5.99e-11	Ceacam1
ENSMUSG00000027130	318.991	-0.992193	7.02e-11	Slc12a6
ENSMUSG00000027412	281.869	2.12456	7.73e-11	Lpin3
ENSMUSG00000030082	6877.52	0.535092	7.8e-11	Sec61a1
ENSMUSG00000039004	61.8605	2.47773	8.84e-11	Bmp6
ENSMUSG00000095589	117.64	-1.85339	8.84e-11	Ighv1-55
ENSMUSG00000022500	181.028	-1.07474	9.96e-11	Litaf
ENSMUSG00000098178	40731.5	1.04306	1e-10	Gm42418
ENSMUSG00000033379	775.359	0.810796	1.1e-10	Atp6v0b
ENSMUSG00000029309	288.712	-0.934934	1.14e-10	Sparcl1
ENSMUSG00000040669	695.125	0.839207	1.33e-10	Phc1
ENSMUSG00000001424	2992.7	0.659639	1.43e-10	Snd1
ENSMUSG00000035686	693.124	3.8151	1.74e-10	Thrsp
ENSMUSG00000014959	4538.16	0.521976	2.25e-10	Gorasp2
ENSMUSG00000026365	157.804	-1.17829	2.25e-10	Cfh
ENSMUSG00000028571	4936.22	0.908704	2.25e-10	Cyp2j13
ENSMUSG00000019737	112.782	-1.9075	2.95e-10	Syne4
ENSMUSG00000026415	191.123	1.17571	3.74e-10	Fcamr
ENSMUSG00000001348	415.078	-1.24699	3.93e-10	Acp5
ENSMUSG00000006313	299.643	1.69186	3.93e-10	Upk1a
ENSMUSG00000027999	636.27	1.02	4.39e-10	Pla2g12a
ENSMUSG00000039899	419.371	-0.967828	4.43e-10	Fgl2
ENSMUSG00000029361	1308.51	2.15782	4.76e-10	Nos1
ENSMUSG00000027642	5317.88	0.539621	5.37e-10	Rpn2
ENSMUSG00000039238	491.979	0.892455	5.65e-10	Zfp750
ENSMUSG00000007480	266.662	1.32164	6.07e-10	Mc5r
ENSMUSG00000022788	573.535	0.875614	6.07e-10	Fgd4
ENSMUSG00000078430	5539.3	1.952	6.3e-10	Gm10936
ENSMUSG00000090150	854.245	0.612066	6.49e-10	Acad11
ENSMUSG00000025815	214.86	1.45221	7.21e-10	Dhtkd1
ENSMUSG00000019852	1091.6	0.671671	7.24e-10	Arfgef3
ENSMUSG00000028961	1070.78	0.513299	7.56e-10	Pgd
ENSMUSG00000037012	318.384	-1.04786	7.75e-10	Hk1
ENSMUSG00000053644	3502.76	0.708782	7.77e-10	Aldh7a1
ENSMUSG00000039738	158.237	-1.16825	8.04e-10	Slx4
ENSMUSG00000085484	104.037	1.6189	8.04e-10	Gm13539
ENSMUSG00000030217	634.266	0.861602	8.3e-10	Art4
ENSMUSG00000035901	178.826	-1.06778	8.47e-10	Dennd5a
ENSMUSG00000057440	253.564	0.81132	8.47e-10	Mpp7
ENSMUSG00000020777	4817.52	0.679138	1.03e-09	Acox1
ENSMUSG00000023367	507.9	-1.55154	1.03e-09	Tmem176a
ENSMUSG00000060224	918.594	0.982733	1.23e-09	Pyroxd2
ENSMUSG00000006333	6126.75	-0.567091	1.26e-09	Rps9
ENSMUSG00000004151	1076.49	0.765803	1.3e-09	Etv1
ENSMUSG00000021238	1949.23	0.667088	1.34e-09	Aldh6a1
ENSMUSG00000081667	2179.12	-1.50252	1.34e-09	Gm12883
ENSMUSG00000031431	444.964	-1.11263	1.42e-09	Tsc22d3
ENSMUSG00000040710	44.657	-2.17768	1.52e-09	St8sia4
ENSMUSG00000026288	160.824	-1.96008	1.59e-09	Inpp5d
ENSMUSG00000043008	60.1969	-2.39676	1.78e-09	Klhl6
ENSMUSG00000028600	585.984	0.837615	1.87e-09	Podn
ENSMUSG00000002058	30.8112	-1.88795	2.2e-09	Unc119
ENSMUSG00000037185	204.291	1.43801	2.29e-09	Krt80
ENSMUSG00000034685	127.439	1.20128	2.5e-09	Fam171a2
ENSMUSG00000037661	229.337	1.09347	2.58e-09	Gpr160
ENSMUSG00000025198	1067.3	0.932824	2.8e-09	Erlin1
ENSMUSG00000029723	590.447	-0.692522	3.01e-09	Tsc22d4
ENSMUSG00000074828	270.811	1.39191	3.01e-09	NA
ENSMUSG00000024353	161.891	-1.83224	3.07e-09	Mzb1
ENSMUSG00000037989	1215.53	0.728028	3.08e-09	Wnk2
ENSMUSG00000027829	171.328	-0.848894	3.31e-09	Ccnl1
ENSMUSG00000094749	132.636	-1.79809	3.45e-09	NA
ENSMUSG00000017639	972.792	0.634001	3.63e-09	Rab11fip4
ENSMUSG00000052713	36.3665	-2.54039	3.66e-09	Zfp608
ENSMUSG00000086607	63.8793	2.02604	3.89e-09	4930511M06Rik
ENSMUSG00000042372	541.109	0.527	4.15e-09	Dmrt3
ENSMUSG00000071379	568.116	0.697787	4.3e-09	Hpcal1
ENSMUSG00000032085	321.024	-0.926357	4.49e-09	Tagln
ENSMUSG00000024507	6067.06	0.549595	4.57e-09	Hsd17b4
ENSMUSG00000022757	1300.17	0.747166	4.57e-09	Tfg
ENSMUSG00000030717	14240.9	0.78471	4.96e-09	Nupr1
ENSMUSG00000021054	1955.94	0.828533	5.23e-09	Sgpp1
ENSMUSG00000029189	3206.95	0.751343	5.31e-09	Sel1l3
ENSMUSG00000022378	248.611	-1.13978	5.51e-09	Fam49b
ENSMUSG00000002968	698.357	0.56005	6.79e-09	Med25
ENSMUSG00000076680	162.536	-2.12404	6.85e-09	Ighv6-6
ENSMUSG00000097709	160.389	1.62721	6.85e-09	2810429I04Rik
ENSMUSG00000024087	27.6203	-2.14674	7e-09	Cyp1b1
ENSMUSG00000097502	134.55	1.86274	7e-09	4930528D03Rik
ENSMUSG00000026417	3805.15	0.994072	7.06e-09	Pigr
ENSMUSG00000013076	1433.61	1.0569	7.46e-09	Amotl1
ENSMUSG00000021610	4142.2	0.567576	7.46e-09	Clptm1l
ENSMUSG00000004791	769.881	2.13201	7.49e-09	Pgf
ENSMUSG00000032098	67.1785	1.65709	7.58e-09	Treh
ENSMUSG00000039063	233.529	0.80556	7.64e-09	Echdc3
ENSMUSG00000022425	86.264	-1.99767	7.95e-09	Enpp2
ENSMUSG00000028334	2851.37	0.770586	8.18e-09	Nans
ENSMUSG00000034485	883.919	0.615657	8.18e-09	Uaca
ENSMUSG00000076609	19563.1	-1.42944	8.18e-09	Igkc
ENSMUSG00000090104	191.086	-1.75594	8.29e-09	Slmapos2
ENSMUSG00000036622	1475.07	0.488588	8.33e-09	Atp13a2
ENSMUSG00000056999	1660.33	0.526492	8.33e-09	Ide
ENSMUSG00000096805	19.6675	-5.33515	8.83e-09	Ighv9-1
ENSMUSG00000020733	1714.42	0.486884	9.22e-09	Slc9a3r1
ENSMUSG00000084824	108.893	1.19271	9.73e-09	Gm16344
ENSMUSG00000024978	737.718	0.782507	9.78e-09	Gpam
ENSMUSG00000025155	506.412	0.640398	9.89e-09	Dus1l
ENSMUSG00000029313	1532.86	0.899139	1.07e-08	Aff1
ENSMUSG00000038828	2316.16	0.597818	1.22e-08	Tmem214
ENSMUSG00000071178	69.8547	-2.89681	1.28e-08	Serpina1b
ENSMUSG00000036206	1556.68	0.957198	1.37e-08	Sh3bp4
ENSMUSG00000022249	353.072	0.729263	1.39e-08	Ttc23l
ENSMUSG00000023022	1636.99	0.593627	1.41e-08	Lima1
ENSMUSG00000058355	1337.19	0.408662	1.46e-08	Abce1
ENSMUSG00000025544	2092.8	0.541677	1.51e-08	Tm9sf2
ENSMUSG00000084980	910.672	0.677578	1.77e-08	Slc36a1os
ENSMUSG00000028793	403.73	-0.741575	1.77e-08	Rnf19b
ENSMUSG00000067149	5443.87	-1.34848	1.83e-08	Jchain
ENSMUSG00000041120	52.7153	-1.73129	1.84e-08	Nbl1
ENSMUSG00000083327	3583.68	0.454926	1.98e-08	Vcp-rs
ENSMUSG00000028024	278.512	-0.965502	2.05e-08	Enpep
ENSMUSG00000079108	1062.93	0.511918	2.05e-08	Srp54c
ENSMUSG00000020776	1576.98	1.7016	2.08e-08	Fbf1
ENSMUSG00000024222	4673.72	1.13203	2.08e-08	Fkbp5
ENSMUSG00000020366	1804.52	0.423206	2.31e-08	Mapk9
ENSMUSG00000031232	2161.27	0.709253	2.33e-08	Magt1
ENSMUSG00000039648	692.69	0.535918	2.33e-08	Kyat1
ENSMUSG00000075217	89.6482	-2.61871	2.34e-08	Fads2b
ENSMUSG00000024594	1216.24	0.629326	2.4e-08	Prrc1
ENSMUSG00000071176	85.3952	-1.57576	2.4e-08	Arhgef10
ENSMUSG00000089901	1099.19	1.05633	2.71e-08	Gm8113
ENSMUSG00000064267	266.757	-2.96518	3.09e-08	Hvcn1
ENSMUSG00000024691	112.896	-1.91185	3.63e-08	Fam111a
ENSMUSG00000035765	662.067	0.48318	3.67e-08	Dym
ENSMUSG00000071226	815.171	0.777428	3.67e-08	Cecr2
ENSMUSG00000030650	121.706	1.70415	3.83e-08	Tmc5
ENSMUSG00000028757	3273.83	0.528554	3.95e-08	Ddost
ENSMUSG00000040532	571.19	0.68072	4.41e-08	Abhd11
ENSMUSG00000039050	2267.9	0.618924	4.68e-08	Osbpl2
ENSMUSG00000036565	151.251	-1.31928	4.8e-08	Ttyh3
ENSMUSG00000025702	1674.7	0.751073	4.87e-08	2020-03-08
ENSMUSG00000056032	17352	1.32018	5.02e-08	BC018473
ENSMUSG00000020889	433.25	1.76009	5.24e-08	Nr1d1
ENSMUSG00000024997	1052.36	0.572494	5.24e-08	Prdx3
ENSMUSG00000025503	4817.04	0.401394	5.24e-08	Taldo1
ENSMUSG00000027180	646.982	0.530132	5.24e-08	Fbxo3
ENSMUSG00000039956	1693.23	1.43631	5.24e-08	Mrap
ENSMUSG00000046768	58.7944	-1.48482	5.24e-08	Rhoj
ENSMUSG00000031133	94.5759	-1.72385	5.24e-08	Arhgef6
ENSMUSG00000031737	269.612	0.734414	5.55e-08	Irx5
ENSMUSG00000040188	684.602	0.555654	5.55e-08	Scamp2
ENSMUSG00000020251	103.011	1.28364	5.6e-08	Glt8d2
ENSMUSG00000007041	784.533	-0.633778	5.61e-08	Clic1
ENSMUSG00000025937	465.887	0.859307	5.61e-08	Lactb2
ENSMUSG00000041351	120.33	-1.83878	5.73e-08	Rap1gap
ENSMUSG00000086963	35025.3	3.81455	6.03e-08	Gm14135
ENSMUSG00000030826	4485.96	0.970264	6.07e-08	Bcat2
ENSMUSG00000028555	1218.38	0.678103	6.09e-08	Ttc39a
ENSMUSG00000029560	203.645	-0.778667	6.09e-08	Snx8
ENSMUSG00000024201	702.441	1.14002	6.63e-08	Kdm4b
ENSMUSG00000028849	132.805	-1.06787	6.91e-08	Map7d1
ENSMUSG00000031557	220.221	-1.7493	7.09e-08	Plekha2
ENSMUSG00000061981	94.9322	-1.07137	7.15e-08	Flot2
ENSMUSG00000030017	20.1804	-3.4542	7.15e-08	Reg3g
ENSMUSG00000035064	1687.7	0.683085	7.15e-08	Eef2k
ENSMUSG00000045005	471.723	0.599138	7.34e-08	Fzd5
ENSMUSG00000073045	29930.5	1.63102	7.34e-08	Gm5570
ENSMUSG00000038172	787.579	-2.26369	7.52e-08	Ttc39b
ENSMUSG00000063358	1450.81	0.387927	7.75e-08	Mapk1
ENSMUSG00000063011	119.763	-3.38781	8.37e-08	Msln
ENSMUSG00000035299	34.9511	-3.08813	8.4e-08	Mid1
ENSMUSG00000072844	13.3267	-3.95434	8.4e-08	G530011O06Rik
ENSMUSG00000033809	236.37	0.656396	8.67e-08	Alg3
ENSMUSG00000055053	1528.48	0.579797	8.77e-08	Nfic
ENSMUSG00000031278	73.0629	-1.58665	9.44e-08	Acsl4
ENSMUSG00000048755	192.044	0.757332	9.77e-08	Mcat
ENSMUSG00000073563	70.2571	-2.04547	1.03e-07	Csnk1g3
ENSMUSG00000097749	104.228	1.68247	1.03e-07	Gm16938
ENSMUSG00000020741	630.328	0.620573	1.05e-07	Cluh
ENSMUSG00000099021	1670.9	1.33539	1.08e-07	Rn7s1
ENSMUSG00000024533	255.924	2.04187	1.1e-07	Spire1
ENSMUSG00000052512	56.2403	-3.02386	1.1e-07	Nav2
ENSMUSG00000043587	323.95	0.87985	1.11e-07	Pxylp1
ENSMUSG00000024354	2940.6	0.675798	1.12e-07	Slc23a1
ENSMUSG00000026170	860.247	0.80802	1.13e-07	Cyp27a1
ENSMUSG00000047409	291.392	0.770019	1.17e-07	Ctdspl
ENSMUSG00000041959	267.902	-1.37527	1.25e-07	S100a10
ENSMUSG00000029467	3482.75	0.492195	1.25e-07	Atp2a2
ENSMUSG00000042228	322.79	-1.28912	1.28e-07	Lyn
ENSMUSG00000095571	186.48	-2.4391	1.28e-07	Ighv5-17
ENSMUSG00000029776	1766.89	0.679968	1.3e-07	Hibadh
ENSMUSG00000028452	3079.49	0.421229	1.31e-07	Vcp
ENSMUSG00000024033	11.9373	-3.41842	1.31e-07	Rsph1
ENSMUSG00000028337	9199.3	1.52592	1.35e-07	Coro2a
ENSMUSG00000020062	1078.83	0.502754	1.36e-07	Slc5a8
ENSMUSG00000072949	33.3709	-2.77731	1.41e-07	Acot1
ENSMUSG00000076536	36.9634	-1.93735	1.43e-07	Igkv4-86
ENSMUSG00000081974	129.49	1.24503	1.49e-07	Gm11960
ENSMUSG00000023921	831.286	0.574079	1.5e-07	Mmut
ENSMUSG00000000320	55.151	-1.64271	1.52e-07	Alox12
ENSMUSG00000074886	290.889	-1.30808	1.54e-07	Grk6
ENSMUSG00000004319	1295.46	0.436348	1.55e-07	Clcn3
ENSMUSG00000061838	518.553	-0.724827	1.55e-07	Suclg2
ENSMUSG00000014867	5036.49	0.619791	1.66e-07	Surf4
ENSMUSG00000005034	217.206	-0.805895	1.69e-07	Prkacb
ENSMUSG00000040548	1928.72	0.668327	1.72e-07	Tex2
ENSMUSG00000034295	41.2888	-1.58241	1.75e-07	Fhod3
ENSMUSG00000032966	376.82	-0.777513	1.83e-07	Fkbp1a
ENSMUSG00000028032	2261.07	0.559196	1.83e-07	Papss1
ENSMUSG00000055116	47.7779	-3.26336	1.87e-07	Arntl
ENSMUSG00000059923	545.491	-0.824753	1.89e-07	Grb2
ENSMUSG00000029407	5683.19	0.622809	1.91e-07	Uso1
ENSMUSG00000035772	362.048	0.613342	1.93e-07	Mrps2
ENSMUSG00000048534	61.9082	-1.84425	1.95e-07	Jaml
ENSMUSG00000032042	8208.16	0.488336	1.96e-07	Srpr
ENSMUSG00000041891	4632.48	0.614618	2e-07	Lman1
ENSMUSG00000042978	182.537	-1.31441	2.02e-07	Sbk1
ENSMUSG00000034602	1318.97	0.450041	2.04e-07	Mon2
ENSMUSG00000048429	836.493	0.553081	2.04e-07	Timm29
ENSMUSG00000032458	4726.82	0.581575	2.05e-07	Copb2
ENSMUSG00000040723	117.036	-2.56366	2.05e-07	Rcsd1
ENSMUSG00000010914	1003.12	1.49335	2.1e-07	Pdhx
ENSMUSG00000017721	1251.8	0.43149	2.14e-07	Pigt
ENSMUSG00000022489	36.1294	-1.57009	2.39e-07	Pde1b
ENSMUSG00000021365	104.92	-2.10054	2.4e-07	Nedd9
ENSMUSG00000021457	372.293	-1.80579	2.62e-07	Syk
ENSMUSG00000021000	4655.4	0.610194	2.63e-07	Mia2
ENSMUSG00000069515	3199.5	1.60096	2.71e-07	Lyz1
ENSMUSG00000002204	189.489	-3.06571	2.72e-07	Napsa
ENSMUSG00000018830	461.817	-0.757073	2.74e-07	Myh11
ENSMUSG00000021990	542.845	1.1069	2.82e-07	Spata13
ENSMUSG00000017132	417.724	-0.970206	2.87e-07	Cyth1
ENSMUSG00000032123	671.38	0.695716	2.94e-07	Dpagt1
ENSMUSG00000018339	270.531	-1.13365	2.94e-07	Gpx3
ENSMUSG00000023861	401.508	0.920574	3.01e-07	Mpc1
ENSMUSG00000066878	505.074	0.44517	3.01e-07	Gm10184
ENSMUSG00000025188	422.749	0.707579	3.01e-07	Hps1
ENSMUSG00000027843	76.2533	-2.84675	3.01e-07	Ptpn22
ENSMUSG00000074578	116.987	-0.921066	3.04e-07	Zfas1
ENSMUSG00000029380	67.5713	1.77119	3.07e-07	Cxcl1
ENSMUSG00000054717	130.191	-1.35362	3.21e-07	Hmgb2
ENSMUSG00000052681	424.657	-0.867877	3.22e-07	Rap1b
ENSMUSG00000025437	871.278	0.660624	3.26e-07	Usp33
ENSMUSG00000054079	364.363	0.645749	3.41e-07	Utp18
ENSMUSG00000027763	424.091	-1.29436	3.49e-07	Mbnl1
ENSMUSG00000064247	1010.12	0.575608	3.49e-07	Plcxd1
ENSMUSG00000076505	125.073	-2.13607	3.52e-07	Igkv1-131
ENSMUSG00000026766	790.27	0.639036	3.82e-07	Mmadhc
ENSMUSG00000020601	43.1124	-2.86443	3.95e-07	Trib2
ENSMUSG00000086841	293.414	-0.846319	4.13e-07	2410006H16Rik
ENSMUSG00000028639	1224.91	-0.476401	4.18e-07	Ybx1
ENSMUSG00000034353	51.5766	-1.67364	4.26e-07	Ramp1
ENSMUSG00000031015	211.333	-1.87353	4.3e-07	Swap70
ENSMUSG00000040213	960.118	0.966094	4.32e-07	Kyat3
ENSMUSG00000029106	680.048	-0.745742	4.4e-07	Add1
ENSMUSG00000038375	3580.47	0.78728	4.77e-07	Trp53inp2
ENSMUSG00000033985	231.677	1.44937	4.79e-07	Tesk2
ENSMUSG00000021754	385.4	-0.981916	5.13e-07	Map3k1
ENSMUSG00000016087	57.9237	-2.26192	5.15e-07	Fli1
ENSMUSG00000043668	295.448	2.22985	5.15e-07	Tox3
ENSMUSG00000048277	1915.48	0.416184	5.2e-07	Syngr2
ENSMUSG00000020149	5248.84	0.605586	5.45e-07	Rab1a
ENSMUSG00000019122	1174.34	-1.54716	5.5e-07	Ccl9
ENSMUSG00000019977	1562.31	0.479471	5.5e-07	Hbs1l
ENSMUSG00000031093	84.0501	-2.47156	5.59e-07	Dock11
ENSMUSG00000035711	79.1892	-2.59606	5.62e-07	Dok3
ENSMUSG00000030298	1576.87	0.53333	5.65e-07	Sec13
ENSMUSG00000024404	1591.18	0.422283	5.88e-07	Riok3
ENSMUSG00000050621	4527.34	-0.766015	6e-07	Rps27rt
ENSMUSG00000056749	195.278	-2.12207	6e-07	Nfil3
ENSMUSG00000048442	77.5807	1.27534	6.02e-07	Smim5
ENSMUSG00000075705	1470.15	0.67991	6.37e-07	Msrb1
ENSMUSG00000035268	87.6762	-1.72328	6.37e-07	Pkig
ENSMUSG00000037754	76.7029	-2.27141	6.92e-07	Ppp1r16b
ENSMUSG00000030754	1843.59	0.365667	6.92e-07	Copb1
ENSMUSG00000020182	158.475	3.20241	7.19e-07	Ddc
ENSMUSG00000037946	76.3425	-2.21193	7.19e-07	Fgd3
ENSMUSG00000032412	453.047	-0.585507	7.23e-07	Atp1b3
ENSMUSG00000030780	631.204	0.613416	7.7e-07	BC017158
ENSMUSG00000005268	31.3226	-1.93386	7.71e-07	Prlr
ENSMUSG00000036478	414.826	-1.68506	7.71e-07	Btg1
ENSMUSG00000034330	313.425	-1.06216	7.89e-07	Plcg2
ENSMUSG00000021553	230.941	1.23838	8.08e-07	Slc28a3
ENSMUSG00000013160	1309.7	0.502861	8.32e-07	Atp6v0d1
ENSMUSG00000027376	9492.95	0.812703	8.32e-07	Prom2
ENSMUSG00000063954	746.99	0.610689	8.33e-07	H2ac19
ENSMUSG00000020483	945.534	0.423458	8.44e-07	Dynll2
ENSMUSG00000029455	3643.46	0.597835	8.44e-07	Aldh2
ENSMUSG00000035891	93.2231	-1.83497	8.44e-07	Cerk
ENSMUSG00000066621	1189.07	0.792199	8.44e-07	Tecpr1
ENSMUSG00000015451	30.701	-5.34572	8.51e-07	C4a
ENSMUSG00000001366	707.975	0.800958	8.68e-07	Fbxo9
ENSMUSG00000024642	39.7598	-1.78998	8.96e-07	Tle4
ENSMUSG00000036427	1252.13	-0.385287	8.96e-07	Gpi1
ENSMUSG00000021759	433.657	0.938156	9.06e-07	Plpp1
ENSMUSG00000094094	295.426	-1.95725	9.1e-07	Igkv5-45
ENSMUSG00000027746	1624.93	0.665117	9.11e-07	Ufm1
ENSMUSG00000041571	454.884	-0.993424	9.4e-07	Selenow
ENSMUSG00000043279	309.253	-0.867337	9.59e-07	Trim56
ENSMUSG00000076564	262.244	-2.27203	9.84e-07	Igkv12-46
ENSMUSG00000076435	133.236	-2.008	9.91e-07	Acsf2
ENSMUSG00000038241	112.042	-1.91038	9.94e-07	Cep250
ENSMUSG00000071042	87.0429	-2.17666	9.94e-07	Rasgrp3
ENSMUSG00000085478	1088.74	0.667563	1.02e-06	Gm11851
ENSMUSG00000020277	211.748	-1.1174	1.03e-06	Pfkl
ENSMUSG00000018761	680.269	0.50708	1.04e-06	Mpdu1
ENSMUSG00000036469	62.2522	-2.44627	1.05e-06	2020-03-01
ENSMUSG00000025626	61.5514	-1.11297	1.07e-06	Phf6
ENSMUSG00000089715	67.4311	-1.1126	1.13e-06	Cbx6
ENSMUSG00000032053	140.76	-1.92971	1.14e-06	Pou2af1
ENSMUSG00000026094	164.723	-2.77681	1.19e-06	Stk17b
ENSMUSG00000068874	732.419	1.03539	1.21e-06	Selenbp1
ENSMUSG00000062203	1415.02	0.405935	1.21e-06	Gspt1
ENSMUSG00000066704	59.535	1.84491	1.24e-06	Cyp2b19
ENSMUSG00000005583	119.846	-2.22419	1.25e-06	Mef2c
ENSMUSG00000000340	657.027	0.739145	1.29e-06	Dbt
ENSMUSG00000015950	168.876	-1.93183	1.3e-06	Ncf1
ENSMUSG00000032369	64.2108	-1.61997	1.32e-06	Plscr1
ENSMUSG00000031256	432.762	1.14589	1.33e-06	Cstf2
ENSMUSG00000057132	182.335	1.06093	1.34e-06	Rpgrip1
ENSMUSG00000039886	238.291	0.758682	1.38e-06	Tmem120a
ENSMUSG00000020592	473.951	0.587698	1.39e-06	Sdc1
ENSMUSG00000021427	2126.95	0.506261	1.44e-06	Ssr1
ENSMUSG00000027875	19.792	-2.16864	1.46e-06	Hmgcs2
ENSMUSG00000006998	1942.03	0.324714	1.46e-06	Psmd2
ENSMUSG00000032557	4168.44	0.593546	1.5e-06	Uba5
ENSMUSG00000037138	48.1303	-3.0978	1.53e-06	Aff3
ENSMUSG00000033059	156.929	-1.18009	1.54e-06	Pygb
ENSMUSG00000036006	243.461	-1.17566	1.54e-06	Ripor2
ENSMUSG00000035637	673.172	0.654522	1.56e-06	Grhpr
ENSMUSG00000020848	1044	1.04012	1.59e-06	Doc2b
ENSMUSG00000057722	245	1.42983	1.64e-06	Lepr
ENSMUSG00000010142	73.721	-2.13776	1.7e-06	Tnfrsf13b
ENSMUSG00000022510	67.8772	-1.38524	1.72e-06	Trp63
ENSMUSG00000040462	7551.64	0.621926	1.8e-06	Os9
ENSMUSG00000031938	1631.5	0.978117	1.82e-06	4931406C07Rik
ENSMUSG00000085830	72.6147	1.61512	1.84e-06	Grin1os
ENSMUSG00000008348	12494.1	0.542139	1.87e-06	Ubc
ENSMUSG00000032418	597.89	0.620726	1.87e-06	Me1
ENSMUSG00000062585	57.9938	-2.76257	1.91e-06	Cnr2
ENSMUSG00000005982	791.423	0.532905	1.92e-06	Naa60
ENSMUSG00000088418	484.718	0.87612	1.93e-06	Gm26162
ENSMUSG00000021020	1519.82	0.438355	2e-06	NA
ENSMUSG00000006800	211.144	-1.18937	2.07e-06	Sulf2
ENSMUSG00000000392	218.4	1.29971	2.07e-06	Fap
ENSMUSG00000030281	279.82	0.76945	2.13e-06	Il17rc
ENSMUSG00000060376	2351.53	0.699148	2.13e-06	Bckdha
ENSMUSG00000052889	82.4629	-2.46168	2.13e-06	Prkcb
ENSMUSG00000030737	70.4457	-1.15777	2.2e-06	Slco2b1
ENSMUSG00000017493	462.123	-1.12325	2.21e-06	Igfbp4
ENSMUSG00000023025	1188.43	0.55339	2.24e-06	Larp4
ENSMUSG00000096210	1369.06	0.552126	2.33e-06	H1f0
ENSMUSG00000026980	22.5161	-2.54586	2.46e-06	Ly75
ENSMUSG00000024854	148.891	-1.25495	2.48e-06	Pold4
ENSMUSG00000033083	521.484	-0.541613	2.48e-06	Tbc1d4
ENSMUSG00000079845	69.6141	1.42591	2.48e-06	Xlr4a
ENSMUSG00000009566	608.163	0.57158	2.48e-06	Fpgs
ENSMUSG00000080871	113.698	1.23561	2.53e-06	Gm12875
ENSMUSG00000026285	55.2221	-3.08293	2.57e-06	Pdcd1
ENSMUSG00000027408	80.2764	-1.80238	2.6e-06	Cpxm1
ENSMUSG00000002769	1501.71	0.907785	2.61e-06	Gnmt
ENSMUSG00000021185	795.429	0.779681	2.66e-06	Dglucy
ENSMUSG00000037470	2825.82	0.476558	2.66e-06	Uggt1
ENSMUSG00000058799	948.448	-0.572733	2.66e-06	Nap1l1
ENSMUSG00000094893	1155.48	1.3186	2.69e-06	Gm4791
ENSMUSG00000060739	904.019	-0.607458	2.73e-06	Nsa2
ENSMUSG00000005580	304.372	0.599313	2.74e-06	Adcy9
ENSMUSG00000044408	497.688	0.576048	2.74e-06	Sptssa
ENSMUSG00000034951	680.961	0.478429	2.77e-06	Cog7
ENSMUSG00000069080	170167	0.847134	2.78e-06	Lcn11
ENSMUSG00000000154	413.686	0.717217	2.81e-06	Slc22a18
ENSMUSG00000032092	210.674	0.868368	2.81e-06	Mpzl2
ENSMUSG00000030930	61.753	-1.58859	2.85e-06	Chst15
ENSMUSG00000063146	48.0467	-1.67574	2.94e-06	Clip2
ENSMUSG00000021771	1192.57	0.370973	2.95e-06	Vdac2
ENSMUSG00000023044	885.62	0.448223	2.95e-06	Csad
ENSMUSG00000026637	32.0057	-2.19435	2.95e-06	Traf5
ENSMUSG00000032562	862.994	-1.00179	2.98e-06	Gnai2
ENSMUSG00000023008	184.682	-1.38571	2.99e-06	Fmnl3
ENSMUSG00000050931	412.069	1.27565	2.99e-06	Sgms2
ENSMUSG00000055148	95.1935	-2.53195	2.99e-06	Klf2
ENSMUSG00000047866	1026.12	0.487306	3.17e-06	Lonp2
ENSMUSG00000031264	68.3011	-2.47732	3.24e-06	Btk
ENSMUSG00000055371	388.446	0.498128	3.28e-06	Stam2
ENSMUSG00000034858	294.086	0.939523	3.34e-06	Fam214a
ENSMUSG00000002346	233.349	0.770289	3.35e-06	Slc25a42
ENSMUSG00000026655	1509.41	0.557636	3.42e-06	Fam107b
ENSMUSG00000007891	6041.16	0.295098	3.48e-06	Ctsd
ENSMUSG00000029073	329.331	0.736741	3.48e-06	Cptp
ENSMUSG00000009585	988.133	1.80323	3.48e-06	Apobec3
ENSMUSG00000040170	109.473	-1.12207	3.51e-06	Fmo2
ENSMUSG00000028127	1649.17	0.555069	3.53e-06	Abcd3
ENSMUSG00000048486	201.151	0.644463	3.56e-06	Fitm2
ENSMUSG00000028797	3781.43	0.466592	3.7e-06	Tmem234
ENSMUSG00000042644	2037.8	0.53674	3.76e-06	Itpr3
ENSMUSG00000087267	49.4554	1.76845	3.76e-06	4933427J07Rik
ENSMUSG00000022270	76.502	-1.32922	3.79e-06	Retreg1
ENSMUSG00000020160	772.665	0.558213	3.93e-06	Meis1
ENSMUSG00000073396	823.855	3.52076	3.96e-06	Esp1
ENSMUSG00000014453	72.4212	-2.4757	3.96e-06	Blk
ENSMUSG00000030800	1577.31	0.487092	3.98e-06	Prss8
ENSMUSG00000053846	171.515	1.89835	4.06e-06	Lipg
ENSMUSG00000052299	684.149	0.51092	4.11e-06	Ltn1
ENSMUSG00000001741	190.413	-2.20735	4.43e-06	Il16
ENSMUSG00000010651	62.5838	1.21653	4.43e-06	Acaa1b
ENSMUSG00000030805	186.626	-0.783606	4.48e-06	Stx4a
ENSMUSG00000000296	832.58	0.632948	4.6e-06	Tpd52l1
ENSMUSG00000034610	101.122	-1.88391	4.71e-06	Tut4
ENSMUSG00000067341	47.768	-2.86415	4.77e-06	H2-Eb2
ENSMUSG00000053646	84.3493	-2.16905	4.79e-06	Plxnb1
ENSMUSG00000033533	106.167	-1.02682	4.89e-06	Acsm1
ENSMUSG00000090019	62.494	-2.21104	4.94e-06	Gimap1
ENSMUSG00000021187	790.318	0.765318	5.06e-06	Tc2n
ENSMUSG00000076940	51.7939	-2.67801	5.13e-06	Iglv2
ENSMUSG00000021892	220.929	-0.833699	5.21e-06	Sh3bp5
ENSMUSG00000025743	2285.18	0.77688	5.21e-06	Sdc3
ENSMUSG00000023004	742.773	-1.10542	5.27e-06	Tuba1b
ENSMUSG00000056917	201.269	-2.23265	5.31e-06	Sipa1
ENSMUSG00000031373	340.162	0.719009	5.36e-06	Car5b
ENSMUSG00000020717	183.467	-1.28018	5.41e-06	Pecam1
ENSMUSG00000036452	140.925	-0.984751	5.46e-06	Arhgap26
ENSMUSG00000047642	59.1902	1.31461	5.75e-06	D930020B18Rik
ENSMUSG00000034088	20052.5	0.486755	5.76e-06	Hdlbp
ENSMUSG00000079659	56.4012	-1.32507	5.83e-06	Tmem243
ENSMUSG00000020668	31.6984	-1.83408	5.99e-06	Kif3c
ENSMUSG00000066456	56.53	-1.73028	6.08e-06	Hmgn3
ENSMUSG00000027618	471.694	0.508807	6.1e-06	Nfs1
ENSMUSG00000032306	680.71	0.739511	6.1e-06	Mpi
ENSMUSG00000024697	153.064	0.76532	6.12e-06	Gna14
ENSMUSG00000006782	148.867	-1.82679	6.2e-06	Cnp
ENSMUSG00000005312	2521.25	0.492093	6.39e-06	Ubqln1
ENSMUSG00000022324	97.6387	-0.868874	6.4e-06	Matn2
ENSMUSG00000036304	106.397	2.13739	6.43e-06	Zdhhc23
ENSMUSG00000032518	8749.4	-0.503521	6.48e-06	Rpsa
ENSMUSG00000005610	14803.4	0.385675	6.55e-06	Eif4g2
ENSMUSG00000033257	318.717	1.74791	6.6e-06	Ttll4
ENSMUSG00000047867	162.643	-2.62886	6.6e-06	Gimap6
ENSMUSG00000002221	353.383	0.619026	6.77e-06	Paxip1
ENSMUSG00000031089	247.195	0.689416	6.86e-06	Slc6a14
ENSMUSG00000035325	3079.7	0.521198	7.07e-06	Sec31a
ENSMUSG00000056234	1120.72	0.480683	7.07e-06	Ncoa4
ENSMUSG00000034041	52.7869	-2.55507	7.16e-06	Lyl1
ENSMUSG00000035783	588.821	-0.674736	7.2e-06	Acta2
ENSMUSG00000022180	368.783	0.859176	7.22e-06	Slc7a8
ENSMUSG00000014846	81.0478	-1.19706	7.23e-06	Tppp3
ENSMUSG00000045730	20.9217	-2.36003	7.27e-06	Adrb2
ENSMUSG00000074300	226.585	-1.38789	7.33e-06	Smim31
ENSMUSG00000058486	50.8494	-1.63412	7.35e-06	Wdr91
ENSMUSG00000020671	1362.81	0.378272	7.66e-06	Rab10
ENSMUSG00000031799	695.168	-0.611709	7.84e-06	Tpm4
ENSMUSG00000046402	67.2586	-1.34851	7.85e-06	Rbp1
ENSMUSG00000022756	354.981	0.631663	7.96e-06	Slc7a4
ENSMUSG00000081049	678.075	-0.623618	7.96e-06	Rps24-ps3
ENSMUSG00000026626	346.867	-0.674913	8.16e-06	Ppp2r5a
ENSMUSG00000021795	916.341	-1.15552	8.27e-06	Sftpd
ENSMUSG00000020952	1287.53	0.443587	8.27e-06	Scfd1
ENSMUSG00000041440	484.811	0.664346	8.32e-06	Gk5
ENSMUSG00000030207	237.281	-0.942065	8.36e-06	Fam234b
ENSMUSG00000024789	211.387	-1.16264	8.36e-06	Jak2
ENSMUSG00000031453	174.486	-2.15154	8.41e-06	Rasa3
ENSMUSG00000031782	1260.93	0.475131	8.42e-06	Coq9
ENSMUSG00000076618	48.902	-1.76008	8.75e-06	Ighj4
ENSMUSG00000003226	2490	0.311536	8.79e-06	Ranbp2
ENSMUSG00000020272	116.183	-1.85666	8.99e-06	Stk10
ENSMUSG00000022010	581.424	-0.468836	8.99e-06	Tsc22d1
ENSMUSG00000032849	189.588	-1.34868	9e-06	Abcc4
ENSMUSG00000025958	227.158	-0.580849	9e-06	Creb1
ENSMUSG00000037852	63.3043	-1.0213	9e-06	Cpe
ENSMUSG00000056313	532.732	-1.3429	9e-06	Tcim
ENSMUSG00000061353	316.299	-0.795245	9e-06	Cxcl12
ENSMUSG00000024012	983.201	0.459252	9.41e-06	Mtch1
ENSMUSG00000079254	44.1277	-2.44972	1e-05	NA
ENSMUSG00000026399	80.1968	-2.00578	1.01e-05	Cd55
ENSMUSG00000030653	72.9216	-1.79618	1.01e-05	Gm45837
ENSMUSG00000032640	25.6482	-2.1224	1.03e-05	Chsy1
ENSMUSG00000049550	2637.04	0.48452	1.03e-05	Clip1
ENSMUSG00000093930	917.787	0.735322	1.03e-05	Hmgcs1
ENSMUSG00000024892	1035.46	1.21769	1.05e-05	Pcx
ENSMUSG00000027678	891.307	0.869996	1.05e-05	Ncoa3
ENSMUSG00000030058	2023.97	0.434177	1.06e-05	Copg1
ENSMUSG00000039197	736.77	0.495624	1.07e-05	Adk
ENSMUSG00000040447	139.492	-1.26019	1.09e-05	Spns2
ENSMUSG00000001855	491.223	0.545271	1.12e-05	Nup214
ENSMUSG00000025429	224.868	0.716476	1.12e-05	Pstpip2
ENSMUSG00000032035	284.107	-2.28327	1.12e-05	Ets1
ENSMUSG00000070738	302.494	-1.27009	1.12e-05	Dgkd
ENSMUSG00000037523	555.886	0.41505	1.13e-05	Mavs
ENSMUSG00000034243	3283.18	0.662097	1.13e-05	Golgb1
ENSMUSG00000027111	693.87	0.634588	1.14e-05	Itga6
ENSMUSG00000034066	216.16	0.587671	1.14e-05	Farp2
ENSMUSG00000019188	5126.03	0.461277	1.15e-05	H13
ENSMUSG00000032437	4232.36	0.483265	1.16e-05	Stt3b
ENSMUSG00000026576	238.492	-1.11266	1.18e-05	Atp1b1
ENSMUSG00000057329	51.926	-1.57774	1.18e-05	Bcl2
ENSMUSG00000041187	133.793	-1.57635	1.18e-05	Prkd2
ENSMUSG00000083773	1437.34	-0.863051	1.19e-05	Gm13394
ENSMUSG00000030220	479.32	-2.05325	1.19e-05	Arhgdib
ENSMUSG00000025176	125.358	1.01587	1.2e-05	Hoga1
ENSMUSG00000017002	249.864	-1.28961	1.2e-05	Slpi
ENSMUSG00000032527	912.713	0.481898	1.2e-05	Pccb
ENSMUSG00000039960	1614.98	0.574215	1.23e-05	Rhou
ENSMUSG00000054408	2382.96	0.610049	1.25e-05	Spcs3
ENSMUSG00000026222	635.33	-0.822275	1.31e-05	Sp100
ENSMUSG00000031351	80.877	1.50377	1.31e-05	Zfp185
ENSMUSG00000020143	187.14	-1.97243	1.34e-05	Dock2
ENSMUSG00000096768	163.86	-2.01992	1.35e-05	Gm47283
ENSMUSG00000037999	147.602	-1.22615	1.35e-05	Arap2
ENSMUSG00000086416	122.583	-2.3553	1.35e-05	Gm14002
ENSMUSG00000038738	13.0296	-3.01824	1.36e-05	Shank1
ENSMUSG00000073838	457.569	0.450951	1.36e-05	Tufm
ENSMUSG00000090394	73.7899	-2.27586	1.36e-05	4930523C07Rik
ENSMUSG00000024754	36.5181	-1.50822	1.36e-05	Cemip2
ENSMUSG00000039844	656.512	-0.491057	1.37e-05	Rapgef1
ENSMUSG00000054766	657.426	-0.380452	1.38e-05	Set
ENSMUSG00000021265	787.28	0.769305	1.38e-05	Slc25a29
ENSMUSG00000034634	49.3739	-2.20658	1.38e-05	Ly6d
ENSMUSG00000023795	334.011	0.805596	1.39e-05	Pisd-ps2
ENSMUSG00000025792	2414.83	0.581115	1.4e-05	Slc25a10
ENSMUSG00000054414	1469.42	0.462761	1.41e-05	Slc30a7
ENSMUSG00000038816	294.741	0.984943	1.42e-05	Ctnnal1
ENSMUSG00000031362	90.2475	1.35226	1.44e-05	Xlr4c
ENSMUSG00000020573	66.5283	-1.71777	1.44e-05	Pik3cg
ENSMUSG00000027962	198.317	-2.31768	1.44e-05	Vcam1
ENSMUSG00000078597	28818.1	0.72986	1.48e-05	Cyp4a12b
ENSMUSG00000021257	523.9	0.674072	1.52e-05	Angel1
ENSMUSG00000032126	575.9	0.61764	1.53e-05	Hmbs
ENSMUSG00000039682	804.872	-1.00919	1.54e-05	Lap3
ENSMUSG00000026832	120.944	-2.23929	1.55e-05	Cytip
ENSMUSG00000024807	2162.69	0.608653	1.56e-05	Syvn1
ENSMUSG00000018672	1006.71	0.426203	1.57e-05	Copz2
ENSMUSG00000052139	425.915	0.550584	1.59e-05	Babam2
ENSMUSG00000024639	504.595	0.691145	1.59e-05	Gnaq
ENSMUSG00000040592	305.774	-3.22265	1.59e-05	Cd79b
ENSMUSG00000040018	272.871	0.736232	1.61e-05	Cox15
ENSMUSG00000022389	1886.98	1.08169	1.62e-05	Tef
ENSMUSG00000024613	208.169	-0.781767	1.66e-05	Tcof1
ENSMUSG00000030678	339.13	-0.806155	1.67e-05	Maz
ENSMUSG00000032349	139.869	-1.46938	1.68e-05	Elovl5
ENSMUSG00000015804	397.342	-0.610532	1.71e-05	Med28
ENSMUSG00000095104	75148.6	0.800207	1.75e-05	Esp15
ENSMUSG00000028932	1438.95	0.389494	1.75e-05	Psmc2
ENSMUSG00000064036	608.345	0.700613	1.75e-05	Mro
ENSMUSG00000063077	4531.84	0.545668	1.76e-05	Kif1b
ENSMUSG00000019818	3942.42	0.389222	1.76e-05	Cd164
ENSMUSG00000028096	487.813	0.616592	1.79e-05	Gpr89
ENSMUSG00000027332	998.585	0.844605	1.82e-05	Ivd
ENSMUSG00000032504	2018.22	0.343858	1.82e-05	Pdcd6ip
ENSMUSG00000026748	51.1934	-1.12588	1.85e-05	Plxdc2
ENSMUSG00000032899	160.745	0.921815	1.89e-05	Styk1
ENSMUSG00000027820	86.2001	-1.09569	1.89e-05	Mme
ENSMUSG00000007594	457.694	0.910043	1.9e-05	Hapln4
ENSMUSG00000000594	336.312	-1.03781	1.9e-05	Gm2a
ENSMUSG00000024231	260.152	0.521587	1.94e-05	Cul2
ENSMUSG00000037104	91.0623	-0.885371	1.99e-05	Socs5
ENSMUSG00000060429	1085.51	0.444921	2.03e-05	Sntb1
ENSMUSG00000020823	2365.07	0.5361	2.07e-05	Sec14l1
ENSMUSG00000039474	415.874	0.649351	2.14e-05	Wfs1
ENSMUSG00000019179	1267.61	0.302739	2.14e-05	Mdh2
ENSMUSG00000032946	71.0794	-3.24268	2.15e-05	Rasgrp2
ENSMUSG00000079262	1050.5	0.650484	2.15e-05	Slco1a6
ENSMUSG00000029203	676.751	0.455373	2.19e-05	Ube2k
ENSMUSG00000025225	488.769	-1.04612	2.2e-05	Nfkb2
ENSMUSG00000004837	80.2178	-2.50947	2.2e-05	Grap
ENSMUSG00000033021	1760.67	0.575495	2.2e-05	Gmppa
ENSMUSG00000020476	490.71	-0.759517	2.22e-05	Dbnl
ENSMUSG00000032724	205.138	-0.897443	2.27e-05	Abtb2
ENSMUSG00000020077	167.906	-1.91559	2.29e-05	Srgn
ENSMUSG00000020788	383.694	-1.60222	2.3e-05	Atp2a3
ENSMUSG00000001418	928.745	0.480318	2.33e-05	Glmp
ENSMUSG00000063576	702.255	0.577403	2.35e-05	Klhdc3
ENSMUSG00000034903	876.899	0.50401	2.43e-05	Cobll1
ENSMUSG00000073380	99.8298	1.46192	2.43e-05	Arrdc5
ENSMUSG00000024589	285.33	-1.00817	2.53e-05	Nedd4l
ENSMUSG00000073131	221.868	0.591969	2.55e-05	Vma21
ENSMUSG00000031928	173.747	0.795887	2.58e-05	Mre11a
ENSMUSG00000022216	403.871	-1.30413	2.59e-05	Psme1
ENSMUSG00000032528	372.441	0.76512	2.59e-05	Vipr1
ENSMUSG00000038807	801.206	-1.22145	2.6e-05	Rap1gap2
ENSMUSG00000050295	657.801	0.600002	2.6e-05	Foxc1
ENSMUSG00000086812	24379.7	1.05779	2.61e-05	Gm8978
ENSMUSG00000020863	341.194	-0.472591	2.63e-05	Luc7l3
ENSMUSG00000041560	1422.02	-0.605986	2.67e-05	Nop53
ENSMUSG00000020873	1111.24	0.571972	2.67e-05	Slc35b1
ENSMUSG00000055862	219.753	0.666966	2.72e-05	Izumo4
ENSMUSG00000095127	88.2872	-1.82356	2.77e-05	Ighv1-82
ENSMUSG00000028976	1908.35	0.638006	2.85e-05	Slc2a5
ENSMUSG00000025212	79.9442	-1.01434	2.86e-05	Sfxn3
ENSMUSG00000038147	166.651	-1.30025	2.86e-05	Cd84
ENSMUSG00000027429	2589.93	0.5114	2.87e-05	Sec23b
ENSMUSG00000034595	152.277	-1.85977	2.87e-05	Ppp1r18
ENSMUSG00000037706	349.289	-1.20205	2.88e-05	Cd81
ENSMUSG00000027248	7837.19	0.444561	2.9e-05	Pdia3
ENSMUSG00000051124	44.166	-1.9791	2.91e-05	Gimap9
ENSMUSG00000031633	223.225	-1.73957	2.98e-05	Slc25a4
ENSMUSG00000042675	222.578	-0.679353	2.98e-05	Ypel3
ENSMUSG00000022217	202.313	0.605779	2.98e-05	Emc9
ENSMUSG00000030494	872.201	0.583469	2.99e-05	Rhpn2
ENSMUSG00000078808	67.1731	1.80938	3e-05	Vmn1r58
ENSMUSG00000038872	368.031	0.499878	3.08e-05	Zfhx3
ENSMUSG00000000861	45.294	-2.72672	3.12e-05	Bcl11a
ENSMUSG00000028760	1288.18	0.525221	3.13e-05	Eif4g3
ENSMUSG00000025950	581.505	0.581229	3.13e-05	Idh1
ENSMUSG00000025140	1206.6	0.528669	3.25e-05	Pycr1
ENSMUSG00000038119	55.5274	-1.3204	3.25e-05	Cdon
ENSMUSG00000027447	1299.5	-0.531623	3.26e-05	Cst3
ENSMUSG00000026558	568.319	0.514573	3.27e-05	Uck2
ENSMUSG00000030403	462.491	-0.891709	3.27e-05	Vasp
ENSMUSG00000083798	21.0443	-1.64592	3.27e-05	Gm14584
ENSMUSG00000038168	96.5479	1.42131	3.27e-05	P3h2
ENSMUSG00000043336	257.163	-1.43922	3.27e-05	Filip1l
ENSMUSG00000056162	32.3467	-2.56137	3.27e-05	Cndp1
ENSMUSG00000084003	50.7768	1.30619	3.27e-05	NA
ENSMUSG00000028179	218.212	0.874194	3.27e-05	Cth
ENSMUSG00000032312	465.738	-0.994508	3.28e-05	Csk
ENSMUSG00000031636	158.565	-1.47063	3.34e-05	Pdlim3
ENSMUSG00000036941	385.594	0.586048	3.35e-05	Elac1
ENSMUSG00000036887	876.393	-1.25377	3.35e-05	C1qa
ENSMUSG00000095886	1319.9	1.20783	3.36e-05	Esp38
ENSMUSG00000097354	106.619	-1.064	3.4e-05	2310001H17Rik
ENSMUSG00000006818	1019	0.458341	3.4e-05	Sod2
ENSMUSG00000024937	99.3348	-1.3142	3.4e-05	Ehbp1l1
ENSMUSG00000087262	8.47671	-4.34189	3.5e-05	NA
ENSMUSG00000025512	873.767	0.704251	3.53e-05	Chid1
ENSMUSG00000049580	82.1071	1.01655	3.53e-05	Tsku
ENSMUSG00000044433	1115.1	0.459709	3.54e-05	Camsap3
ENSMUSG00000042476	10.78	-2.76884	3.56e-05	Abcb4
ENSMUSG00000050600	33.5153	-3.06743	3.59e-05	Zfp831
ENSMUSG00000017221	1108.78	0.362312	3.6e-05	Psmd3
ENSMUSG00000032333	48.9316	-1.55969	3.6e-05	Stoml1
ENSMUSG00000032314	896.403	0.443231	3.62e-05	Etfa
ENSMUSG00000003809	1639.28	0.597096	3.64e-05	Gcdh
ENSMUSG00000020340	140.243	-1.76146	3.64e-05	Cyfip2
ENSMUSG00000031885	147.305	-0.800102	3.64e-05	Cbfb
ENSMUSG00000097579	283.537	1.11592	3.65e-05	NA
ENSMUSG00000051998	88.5745	-2.59264	3.66e-05	Lax1
ENSMUSG00000057098	66.5191	-2.51126	3.69e-05	Ebf1
ENSMUSG00000028982	227.217	0.770097	3.75e-05	Slc25a33
ENSMUSG00000060548	33.517	-1.75397	3.8e-05	Tnfrsf19
ENSMUSG00000034981	38.7351	-2.17649	3.8e-05	Parm1
ENSMUSG00000046062	2010.51	0.490812	3.85e-05	Ppp1r15b
ENSMUSG00000006342	788.8	0.684816	3.85e-05	Susd2
ENSMUSG00000036825	371.637	0.512152	3.86e-05	Ssx2ip
ENSMUSG00000048175	391.849	0.464534	3.86e-05	Asb8
ENSMUSG00000031258	13.6124	-3.18499	3.9e-05	Xkrx
ENSMUSG00000033793	695.62	0.434314	3.91e-05	Atp6v1h
ENSMUSG00000042744	448.019	0.737004	4.01e-05	Hectd4
ENSMUSG00000020537	451.382	0.420905	4.06e-05	Drg2
ENSMUSG00000039158	243.365	-2.0773	4.06e-05	Akna
ENSMUSG00000081344	1075.28	-0.654523	4.06e-05	Gm14303
ENSMUSG00000024583	980.868	0.513295	4.1e-05	Txnl1
ENSMUSG00000024039	54.1275	1.45189	4.13e-05	Cbs
ENSMUSG00000037337	91.7654	-2.29906	4.13e-05	Map4k1
ENSMUSG00000091383	1842.94	0.557943	4.13e-05	Hist1h2al
ENSMUSG00000025935	5724.11	0.548489	4.14e-05	Tram1
ENSMUSG00000022201	397.057	-0.512424	4.22e-05	Zfr
ENSMUSG00000025465	674.632	0.444774	4.24e-05	Echs1
ENSMUSG00000034255	132.14	-1.40254	4.39e-05	Arhgap27
ENSMUSG00000004665	266.491	-1.91272	4.39e-05	Cnn2
ENSMUSG00000044258	73.4671	-1.24408	4.41e-05	Ctla2a
ENSMUSG00000045302	2076.91	0.489052	4.46e-05	Preb
ENSMUSG00000040236	451.32	0.459114	4.48e-05	Trappc5
ENSMUSG00000035202	131720	0.788783	4.54e-05	Lars2
ENSMUSG00000024687	1873.14	0.53097	4.55e-05	Osbp
ENSMUSG00000090841	1885.28	-0.494367	4.56e-05	Myl6
ENSMUSG00000031488	1023.23	0.642628	4.6e-05	Rab11fip1
ENSMUSG00000038607	98.1579	-1.12386	4.61e-05	Gng10
ENSMUSG00000038141	445.612	0.498672	4.66e-05	Tmem181a
ENSMUSG00000069456	299.557	-1.12029	4.67e-05	Rdh16
ENSMUSG00000026864	18820.7	0.499526	4.76e-05	Hspa5
ENSMUSG00000028098	588.943	0.414461	4.78e-05	Rnf115
ENSMUSG00000045983	6566.26	0.333617	4.79e-05	Eif4g1
ENSMUSG00000020846	164.763	-1.08149	4.86e-05	Rflnb
ENSMUSG00000028833	327.745	0.655026	4.86e-05	Ncdn
ENSMUSG00000030532	1254.49	0.498085	4.86e-05	Hddc3
ENSMUSG00000036908	451.539	-1.51031	4.89e-05	Unc93b1
ENSMUSG00000048279	19.2682	-3.35204	4.9e-05	Sacs
ENSMUSG00000046352	837.639	0.47352	4.95e-05	Gjb2
ENSMUSG00000079547	118.449	-2.45054	4.95e-05	H2-DMb1
ENSMUSG00000021377	244.969	-0.70055	5e-05	Dek
ENSMUSG00000022248	542.598	0.550298	5.03e-05	Rad1
ENSMUSG00000052271	16341.8	0.498064	5.05e-05	Bhlha15
ENSMUSG00000038415	47.6089	-1.75487	5.06e-05	Foxq1
ENSMUSG00000040414	489.596	0.405536	5.07e-05	Slc25a28
ENSMUSG00000075284	161.147	-1.85223	5.1e-05	Wipf1
ENSMUSG00000018169	39.1411	-1.81328	5.29e-05	Mfng
ENSMUSG00000037318	70.5357	-2.28122	5.29e-05	Traf3ip3
ENSMUSG00000037972	138.219	-2.46243	5.34e-05	Snn
ENSMUSG00000038859	921.799	0.540366	5.34e-05	Baiap2l1
ENSMUSG00000037447	185.232	-0.890732	5.4e-05	Arid5a
ENSMUSG00000030541	2005.67	0.67273	5.44e-05	Idh2
ENSMUSG00000093861	722.723	-1.09105	5.46e-05	Igkv1-110
ENSMUSG00000031207	523.169	-1.69153	5.5e-05	Msn
ENSMUSG00000049382	6521.35	0.453825	5.53e-05	Krt8
ENSMUSG00000056220	33.293	-1.7132	5.56e-05	Pla2g4a
ENSMUSG00000086320	61.0832	-1.31893	5.6e-05	Gm12840
ENSMUSG00000097284	88.6319	1.0119	5.6e-05	NA
ENSMUSG00000055435	141.718	-0.976033	5.6e-05	Maf
ENSMUSG00000040396	638.872	0.519915	5.62e-05	Abhd13
ENSMUSG00000050921	56.9249	-2.64199	5.62e-05	P2ry10
ENSMUSG00000072109	141.716	0.770166	5.65e-05	A530040E14Rik
ENSMUSG00000011257	776.029	0.480018	5.71e-05	Pabpc4
ENSMUSG00000023992	67.9738	1.37261	5.73e-05	Trem2
ENSMUSG00000020362	193.16	-0.567143	5.77e-05	Cnot6
ENSMUSG00000079139	36.165	-1.60791	5.77e-05	Gm4204
ENSMUSG00000087260	305.955	0.492232	5.79e-05	Lamtor5
ENSMUSG00000021877	4162.11	0.473013	5.8e-05	Arf4
ENSMUSG00000070880	12.2748	-4.54398	5.8e-05	Gad1
ENSMUSG00000040747	178.337	-1.84732	5.83e-05	Cd53
ENSMUSG00000026074	237.433	-0.852399	5.88e-05	Map4k4
ENSMUSG00000040339	57.3314	-1.00288	5.88e-05	Fam102b
ENSMUSG00000046329	932.781	0.573411	5.88e-05	Slc25a23
ENSMUSG00000084826	2480.59	0.480513	5.88e-05	AI847159
ENSMUSG00000021451	317.183	-1.29218	5.89e-05	Sema4d
ENSMUSG00000020917	1961.65	0.424092	5.96e-05	Acly
ENSMUSG00000023153	401.644	1.27419	5.96e-05	Tmem52
ENSMUSG00000097695	2372.45	0.783106	5.96e-05	NA
ENSMUSG00000033147	44.148	-1.60986	6e-05	Slc22a15
ENSMUSG00000031684	310.83	0.633049	6.01e-05	Slc10a7
ENSMUSG00000030047	71.0907	-2.27868	6.04e-05	Arhgap25
ENSMUSG00000021055	48.339	1.74242	6.1e-05	Esr2
ENSMUSG00000020572	464.769	-0.599874	6.12e-05	Nampt
ENSMUSG00000030327	656.929	0.353555	6.14e-05	Necap1
ENSMUSG00000037446	235.461	0.765176	6.15e-05	Tulp1
ENSMUSG00000063904	1458.97	0.512453	6.25e-05	Dpp3
ENSMUSG00000037827	575.98	0.968919	6.26e-05	Gm5884
ENSMUSG00000055809	57.0569	-1.01991	6.27e-05	Dnaaf3
ENSMUSG00000059412	28.106	-1.59359	6.49e-05	Fxyd2
ENSMUSG00000020607	71.6147	-1.65039	6.55e-05	Lratd1
ENSMUSG00000033033	29.2418	-2.20696	6.6e-05	Calhm2
ENSMUSG00000018334	34.3406	-1.50047	6.62e-05	Ksr1
ENSMUSG00000073968	183.325	0.693061	6.63e-05	Trim68
ENSMUSG00000076709	15.2127	-3.02501	6.67e-05	Ighv1-47
ENSMUSG00000031101	137.205	-2.19651	6.68e-05	Sash3
ENSMUSG00000021200	20.7154	-2.04336	6.84e-05	Asb2
ENSMUSG00000052676	139.639	0.716827	6.84e-05	Zmat1
ENSMUSG00000022550	108.136	-0.973453	6.87e-05	Adck5
ENSMUSG00000063015	923.697	-0.441857	6.93e-05	Ccni
ENSMUSG00000021373	96.6076	-1.54267	6.94e-05	Cap2
ENSMUSG00000071657	494.598	0.450738	7e-05	Bscl2
ENSMUSG00000009092	3148.94	0.818092	7.02e-05	Derl3
ENSMUSG00000063646	16.1268	-2.62621	7.06e-05	Jakmip1
ENSMUSG00000016344	231.416	-0.691578	7.12e-05	Ppdpf
ENSMUSG00000028860	1061.43	0.575846	7.15e-05	Sytl1
ENSMUSG00000019820	984.591	0.410005	7.17e-05	Utrn
ENSMUSG00000026616	72.0723	-3.34086	7.2e-05	Cr2
ENSMUSG00000033855	34.1804	-1.37747	7.2e-05	Ston1
ENSMUSG00000038244	330.003	0.525989	7.2e-05	Mical2
ENSMUSG00000036438	958.877	-0.47725	7.22e-05	Calm2
ENSMUSG00000029198	978.876	0.470593	7.23e-05	Grpel1
ENSMUSG00000026259	180.01	1.1243	7.25e-05	Ngef
ENSMUSG00000018569	150.641	-0.7409	7.31e-05	Cldn7
ENSMUSG00000037905	49.2697	-1.55459	7.31e-05	Bri3bp
ENSMUSG00000045503	626.062	0.4931	7.31e-05	Sys1
ENSMUSG00000022131	431.021	0.682141	7.35e-05	Gpr180
ENSMUSG00000030530	3529.55	0.556924	7.35e-05	Furin
ENSMUSG00000041372	547.95	0.473938	7.36e-05	B4galnt3
ENSMUSG00000074582	1411.27	0.537197	7.39e-05	Arfgef2
ENSMUSG00000038286	214.915	0.628272	7.47e-05	Bphl
ENSMUSG00000099297	33.5337	-2.17775	7.47e-05	NA
ENSMUSG00000091455	185.465	0.953863	7.57e-05	Otogl
ENSMUSG00000030814	138.003	-0.6555	7.58e-05	Bcl7c
ENSMUSG00000040899	48.0897	-2.91986	7.71e-05	Ccr6
ENSMUSG00000039000	509.11	0.403154	7.73e-05	Ube3c
ENSMUSG00000031016	192.635	0.63852	7.75e-05	Wee1
ENSMUSG00000038195	105.158	1.2053	7.75e-05	Rilp
ENSMUSG00000043424	1267.18	0.42166	7.75e-05	Eif3j2
ENSMUSG00000073295	41.7531	1.3414	7.78e-05	Nudt11
ENSMUSG00000061175	249.282	0.745339	7.81e-05	Fnip2
ENSMUSG00000004552	16.7675	-2.28513	7.87e-05	Ctse
ENSMUSG00000001666	361.831	0.571177	7.89e-05	Ddt
ENSMUSG00000097383	98.3202	1.25378	7.89e-05	1500026H17Rik
ENSMUSG00000070284	1292.91	0.707988	7.89e-05	Gmppb
ENSMUSG00000023224	676.603	-1.06278	7.9e-05	Serping1
ENSMUSG00000026857	175.99	0.566818	8.01e-05	Ntmt1
ENSMUSG00000052085	181.636	-1.47301	8.02e-05	Dock8
ENSMUSG00000052477	134.447	-0.941816	8.04e-05	C130026I21Rik
ENSMUSG00000027439	416.181	0.563739	8.09e-05	Gzf1
ENSMUSG00000050299	2777.51	-0.470528	8.18e-05	Gm9843
ENSMUSG00000018623	9.16163	-3.24524	8.19e-05	Mmp7
ENSMUSG00000026994	1604.04	0.559128	8.24e-05	Galnt3
ENSMUSG00000032601	817.405	0.330583	8.34e-05	Prkar2a
ENSMUSG00000042770	86.2959	-0.942087	8.36e-05	Hebp1
ENSMUSG00000070000	43.3568	-2.5859	8.41e-05	Fcho1
ENSMUSG00000021959	108.722	-1.1767	8.44e-05	Lats2
ENSMUSG00000003814	17814.1	0.647291	8.51e-05	Calr
ENSMUSG00000024735	1148.74	0.366412	8.59e-05	Prpf19
ENSMUSG00000031753	698.328	0.434464	8.59e-05	Cog4
ENSMUSG00000027562	25.5585	-2.58971	8.61e-05	Car2
ENSMUSG00000022477	2120.26	0.365622	8.63e-05	Aco2
ENSMUSG00000005981	703.309	0.562553	8.68e-05	Trap1
ENSMUSG00000021903	76.5961	-1.42454	8.73e-05	Galnt15
ENSMUSG00000022439	73.7352	-2.26715	8.77e-05	Parvg
ENSMUSG00000050350	33.8151	-3.19931	8.77e-05	Gpr18
ENSMUSG00000034271	37.9581	-1.14686	8.99e-05	Jdp2
ENSMUSG00000034612	27.0155	-1.62218	9.17e-05	Chst11
ENSMUSG00000031165	63.5888	-1.9459	9.22e-05	Was
ENSMUSG00000021385	284.209	0.511696	9.35e-05	Ippk
ENSMUSG00000020689	33.5626	-2.33145	9.37e-05	Itgb3
ENSMUSG00000029217	37.8395	-1.56177	9.42e-05	Tec
ENSMUSG00000017400	21.7708	-2.55342	9.43e-05	Stac2
ENSMUSG00000031328	816.677	-1.25624	9.44e-05	Flna
ENSMUSG00000059895	432.955	-0.398741	9.44e-05	Ptp4a3
ENSMUSG00000026442	45.5078	-1.41511	9.45e-05	Nfasc
ENSMUSG00000025915	945.688	1.07976	9.45e-05	Sgk3
ENSMUSG00000024317	123.517	0.708188	9.57e-05	Rnf138
ENSMUSG00000022831	194.809	-2.02681	9.57e-05	Hcls1
ENSMUSG00000097431	53.3038	1.62293	9.57e-05	Gm26782
ENSMUSG00000033016	217.892	-0.980301	9.61e-05	Nfatc1
ENSMUSG00000031548	177.624	-1.00602	9.76e-05	Sfrp1
ENSMUSG00000002111	93.3474	-1.41725	9.95e-05	Spi1
ENSMUSG00000020538	1646.62	0.723626	0.000100904	Srebf1
ENSMUSG00000037820	174.893	-1.37083	0.000101348	Tgm2
ENSMUSG00000074227	5171.61	0.396929	0.000101647	Spint2
ENSMUSG00000025153	1318.36	1.17639	0.00010224	Fasn
ENSMUSG00000006378	847.564	0.874113	0.00010341	Gcat
ENSMUSG00000028383	423.72	0.495582	0.00010341	Hsdl2
ENSMUSG00000017561	101.257	-1.61474	0.000103595	Crlf3
ENSMUSG00000039782	187.132	0.790664	0.000104177	Cpeb2
ENSMUSG00000022504	206.527	-2.30375	0.000104203	Ciita
ENSMUSG00000037649	224.845	-2.1042	0.00010447	H2-DMa
ENSMUSG00000021123	9.79962	-3.23159	0.000104587	Rdh12
ENSMUSG00000052915	513.009	-0.469227	0.000104587	Msl1
ENSMUSG00000019843	130.788	-1.32304	0.000105274	Fyn
ENSMUSG00000032000	363.036	-0.830769	0.000105274	Birc3
ENSMUSG00000004266	607.117	-1.21457	0.000105509	Ptpn6
ENSMUSG00000000486	99.6568	-2.25041	0.000105519	2020-09-01
ENSMUSG00000015745	153.47	-1.79418	0.000106132	Plekho1
ENSMUSG00000019699	57.5377	-1.75144	0.000107353	Akt3
ENSMUSG00000063229	1181.27	-0.445178	0.000107353	Ldha
ENSMUSG00000040850	1874.93	0.43378	0.000107836	Psme4
ENSMUSG00000055447	308.609	-1.05529	0.000108181	Cd47
ENSMUSG00000086784	772.141	0.64767	0.00010922	Isoc2a
ENSMUSG00000039936	135.808	-1.67183	0.000110248	Pik3cd
ENSMUSG00000000673	19.2795	-3.05381	0.00011081	Haao
ENSMUSG00000021188	1182.45	0.343824	0.00011081	Trip11
ENSMUSG00000030407	193.705	0.618694	0.000112106	Qpctl
ENSMUSG00000031010	1863.41	0.342675	0.000115151	Usp9x
ENSMUSG00000027423	639.194	-0.768363	0.000115416	Snx5
ENSMUSG00000081603	82.5156	-0.882382	0.000116567	Gm14681
ENSMUSG00000021048	366.928	0.574059	0.00011665	Mthfd1
ENSMUSG00000051359	84.8294	-1.83071	0.000116685	Ncald
ENSMUSG00000097119	126.167	0.715327	0.000116969	B230354K17Rik
ENSMUSG00000028494	89.9244	-1.19313	0.000116983	Plin2
ENSMUSG00000019254	329.655	-0.592451	0.000117781	Ppp1r12c
ENSMUSG00000061119	65.7053	-1.41376	0.000118239	Prcp
ENSMUSG00000026737	144.167	-1.27513	0.000118244	Pip4k2a
ENSMUSG00000030577	250.371	-3.31601	0.000119483	Cd22
ENSMUSG00000020817	276.9	-0.509681	0.000120086	Rabep1
ENSMUSG00000025283	576.771	-0.554502	0.000121397	Sat1
ENSMUSG00000095285	66.7753	-2.79045	0.000121397	Ighv5-9
ENSMUSG00000052331	91.9964	-1.54819	0.000121398	Ankrd44
ENSMUSG00000039264	48.2995	-2.8945	0.000122469	Gimap3
ENSMUSG00000071068	42.5613	-2.79942	0.000122469	Treml2
ENSMUSG00000035722	72.4621	-1.29603	0.000123551	Abca7
ENSMUSG00000042594	161.59	-1.16047	0.000123551	Sh2b3
ENSMUSG00000022505	320.956	1.04224	0.000125245	Emp2
ENSMUSG00000074497	27.3877	-2.26599	0.000125744	NA
ENSMUSG00000021065	830.801	0.743135	0.000127129	Fut8
ENSMUSG00000027709	444.356	0.548519	0.000127129	Mccc1
ENSMUSG00000030102	128.481	-1.15786	0.000127129	Itpr1
ENSMUSG00000045817	471.043	-0.725524	0.000127428	Zfp36l2
ENSMUSG00000024349	120.538	-1.70258	0.000127519	Tmem173
ENSMUSG00000010830	645.584	0.745005	0.000127782	Kdelr3
ENSMUSG00000021068	109.517	-1.09468	0.000128212	Nin
ENSMUSG00000042747	1571.34	0.43944	0.000130258	Krtcap2
ENSMUSG00000086706	52.4507	1.22392	0.000131438	Gm15848
ENSMUSG00000021811	158.432	-0.665739	0.000132514	Dnajc9
ENSMUSG00000040728	2892.43	0.497373	0.000132682	Esrp1
ENSMUSG00000058546	4443.3	-0.428435	0.000133124	Rpl23a
ENSMUSG00000040605	66.8277	-1.43439	0.000134825	Bace2
ENSMUSG00000046157	138.505	-1.72832	0.0001352	Tmem229b
ENSMUSG00000028649	754.114	-1.03238	0.000135488	Macf1
ENSMUSG00000024436	415.537	0.426594	0.000135814	Mrps18b
ENSMUSG00000021750	99.6164	-1.48581	0.000138107	Fam107a
ENSMUSG00000013921	15.5431	-2.58158	0.000138236	Clip3
ENSMUSG00000075296	1697.26	0.493911	0.000138879	Aldh3b2
ENSMUSG00000068328	1625.42	0.359048	0.0001418	Aup1
ENSMUSG00000028552	320.032	-0.674975	0.000142227	Eps15
ENSMUSG00000036918	1219.95	0.490053	0.000143817	Ttc7
ENSMUSG00000024740	2394.69	0.381257	0.000143942	Ddb1
ENSMUSG00000055319	662.035	0.585464	0.000146241	Sec23ip
ENSMUSG00000015937	429.542	-0.459374	0.000148588	Macroh2a1
ENSMUSG00000000732	148.371	-1.925	0.000150307	Icosl
ENSMUSG00000029695	1693.55	0.490531	0.000150307	Aass
ENSMUSG00000036775	617.088	0.501448	0.000150307	Decr2
ENSMUSG00000023830	1309.78	0.656468	0.000150317	Igf2r
ENSMUSG00000015396	134.874	-2.14051	0.000150592	Cd83
ENSMUSG00000017692	13.0274	-1.97904	0.000151157	Rhbdl3
ENSMUSG00000034165	418.944	-0.776156	0.000151157	Ccnd3
ENSMUSG00000063524	351.358	-0.888051	0.000151536	Eno1
ENSMUSG00000004099	127.775	-1.06155	0.000152432	Dnmt1
ENSMUSG00000073002	29.024	-1.7367	0.000152621	Vamp5
ENSMUSG00000040721	69.232	-0.878361	0.000152735	Zfhx2
ENSMUSG00000010517	824.683	0.660525	0.000152834	Faf1
ENSMUSG00000069520	342.919	0.448279	0.000153314	Tmem19
ENSMUSG00000029272	15.0965	-1.66961	0.000153905	Sult1e1
ENSMUSG00000027244	1740.09	0.451476	0.000154373	Atg13
ENSMUSG00000032046	615.391	0.391383	0.000155046	Abhd12
ENSMUSG00000041849	243.528	-0.648427	0.000155046	Card6
ENSMUSG00000024597	463.047	-0.764284	0.00015508	Slc12a2
ENSMUSG00000040374	583.045	0.48152	0.00015544	Pex2
ENSMUSG00000022203	538.458	0.428361	0.000155783	Efs
ENSMUSG00000097327	110.834	1.14071	0.000155783	E030030I06Rik
ENSMUSG00000056367	79.8544	1.04443	0.0001562	Actr3b
ENSMUSG00000034902	247.064	-0.979979	0.00015761	Pip5k1c
ENSMUSG00000009621	238.343	-0.820828	0.000157966	Vav2
ENSMUSG00000027009	121.366	-1.59632	0.000158679	Itga4
ENSMUSG00000048371	158.413	0.972765	0.00015905	Pdp2
ENSMUSG00000066441	28.163	-1.43186	0.000159273	Rdh11
ENSMUSG00000060512	109.346	-0.860714	0.000160877	0610040J01Rik
ENSMUSG00000020877	167.283	0.684854	0.000161298	Scrn2
ENSMUSG00000026123	284.692	-0.492042	0.000161493	Plekhb2
ENSMUSG00000017774	3260.55	0.439887	0.000162474	Myo1c
ENSMUSG00000037058	685.901	-0.497715	0.000162784	Paip2
ENSMUSG00000039318	637.128	0.499838	0.000163817	Rab3gap2
ENSMUSG00000022885	166.926	-1.52046	0.000164867	St6gal1
ENSMUSG00000026380	242.485	-1.15842	0.000165216	Tfcp2l1
ENSMUSG00000036526	76.4628	-2.55998	0.000165342	Card11
ENSMUSG00000026447	439.767	1.2969	0.000165468	Pik3c2b
ENSMUSG00000044485	799.533	1.18333	0.000165468	Klk1b11
ENSMUSG00000037860	31.2997	-2.14021	0.000165678	Aim2
ENSMUSG00000020642	19.6099	-2.27024	0.000167776	Rnf144a
ENSMUSG00000030748	170.497	-1.99058	0.000168526	Il4ra
ENSMUSG00000070639	192.411	0.966277	0.000172941	Lrrc8b
ENSMUSG00000042901	305.496	-0.40796	0.00017375	Aida
ENSMUSG00000096942	404.305	-0.640621	0.000174846	Rps19-ps6
ENSMUSG00000004460	2556.66	0.549647	0.000175534	Dnajb11
ENSMUSG00000034586	4118.53	0.482716	0.000175718	Hid1
ENSMUSG00000074141	76.4935	-2.48556	0.000175812	Il4i1
ENSMUSG00000031722	10758.9	0.598628	0.000176351	Hp
ENSMUSG00000031508	75.5758	-0.979846	0.000180138	Ankrd10
ENSMUSG00000025612	496.551	0.463641	0.000182588	Bach1
ENSMUSG00000038296	309.53	0.763263	0.000183223	Galnt18
ENSMUSG00000040247	82.305	-2.69135	0.000183885	Tbc1d10c
ENSMUSG00000028405	455.72	0.47683	0.000186035	Aco1
ENSMUSG00000004707	88.5773	-2.03573	0.000186988	Ly9
ENSMUSG00000024696	60.8333	-1.98495	0.000186988	Lpxn
ENSMUSG00000026260	795.769	0.374562	0.000187462	Ndufa10
ENSMUSG00000009281	120.245	-1.25481	0.00018877	Rarres2
ENSMUSG00000032553	1727.05	0.495645	0.000189052	Srprb
ENSMUSG00000020988	156.003	0.684025	0.000189236	L2hgdh
ENSMUSG00000021108	93.7021	-0.909572	0.000191168	Prkch
ENSMUSG00000028243	89.1726	-0.825832	0.000191168	Ubxn2b
ENSMUSG00000062397	1407.98	0.373164	0.000191168	Zfp706
ENSMUSG00000016206	64.1616	-1.77906	0.000191975	H2-M3
ENSMUSG00000020435	58.0461	1.08392	0.000192098	Osbp2
ENSMUSG00000044461	70.438	-1.71103	0.000193821	Shisa2
ENSMUSG00000035354	246.839	-0.601342	0.000194843	Uvrag
ENSMUSG00000013846	107.346	-1.89525	0.000195267	St3gal1
ENSMUSG00000022507	321.132	0.654992	0.000195267	1810013L24Rik
ENSMUSG00000024851	91.388	-1.48468	0.000195267	Pitpnm1
ENSMUSG00000037907	364.686	0.709452	0.000195267	Ankrd13b
ENSMUSG00000003379	585.17	-3.31097	0.000195726	Cd79a
ENSMUSG00000023243	57.0187	-1.19237	0.000197568	Kcnk5
ENSMUSG00000031375	370.919	-1.19713	0.000198025	Bgn
ENSMUSG00000041202	95.3498	-2.495	0.000198238	Pla2g2d
ENSMUSG00000039458	329.907	0.523149	0.000198359	Mtmr12
ENSMUSG00000055675	72.5135	-2.01398	0.000198538	Kbtbd11
ENSMUSG00000028527	285.468	0.942855	0.000200184	Ak4
ENSMUSG00000042428	84.0302	-0.965842	0.000201181	Mgat3
ENSMUSG00000001773	89.4963	-0.949514	0.000203261	Folh1
ENSMUSG00000050357	32.9594	-2.50499	0.000203261	Carmil2
ENSMUSG00000032571	324.697	0.396574	0.000203787	Pik3r4
ENSMUSG00000066877	142.461	-1.08469	0.000204021	Nck2
ENSMUSG00000010911	134.079	0.656996	0.000204879	Apip
ENSMUSG00000074129	8297.34	-0.699761	0.000204879	Rpl13a
ENSMUSG00000029868	213.72	0.715317	0.000205674	Trpv6
ENSMUSG00000044197	50.5173	-1.16435	0.000207024	Gpr146
ENSMUSG00000058297	19.6305	-2.06695	0.000207264	Spock2
ENSMUSG00000027742	1142.59	0.493327	0.000208788	Cog6
ENSMUSG00000034021	67.0426	-1.38919	0.000208845	Pds5b
ENSMUSG00000036817	1018.53	0.353577	0.000210521	Sun1
ENSMUSG00000028080	956.678	0.489287	0.00021449	Lrba
ENSMUSG00000038312	3776.35	0.505759	0.00021449	Edem2
ENSMUSG00000042215	313.411	0.523455	0.000215057	Bag2
ENSMUSG00000024899	2631.97	0.57213	0.000215113	Papss2
ENSMUSG00000018654	156.659	-2.16598	0.000215598	Ikzf1
ENSMUSG00000040828	35.6719	1.42369	0.000216077	Catsperd
ENSMUSG00000085328	723.432	0.65523	0.00021895	Gm17131
ENSMUSG00000002017	721.027	0.444282	0.00022171	Fam98a
ENSMUSG00000005917	708.824	0.351542	0.000222319	Otx1
ENSMUSG00000004105	100.97	-1.15669	0.000223174	Angptl2
ENSMUSG00000028426	2207.21	0.381107	0.000223266	Rad23b
ENSMUSG00000024327	4354.89	0.532684	0.000224182	Slc39a7
ENSMUSG00000037573	533.917	0.405586	0.00022425	Tob1
ENSMUSG00000020612	940.923	-0.415264	0.00022785	Prkar1a
ENSMUSG00000041650	933.131	0.604992	0.00022937	Pcca
ENSMUSG00000026360	100.881	-1.43409	0.000231393	Rgs2
ENSMUSG00000039328	39.5593	-1.54978	0.000235476	Rnf122
ENSMUSG00000048865	251.012	-1.88562	0.000235947	Arhgap30
ENSMUSG00000030201	758.36	0.378139	0.000238005	Lrp6
ENSMUSG00000036169	8.46671	-3.81371	0.00023945	Sostdc1
ENSMUSG00000095959	93.2203	1.36483	0.000241725	Gm10845
ENSMUSG00000032324	160.946	-0.907331	0.00024237	Tspan3
ENSMUSG00000026638	314.653	-0.878616	0.000244146	Irf6
ENSMUSG00000070282	62.4482	0.944044	0.000247223	3000002C10Rik
ENSMUSG00000094491	165.035	-1.64123	0.000247223	Igkv1-133
ENSMUSG00000028234	3551.23	-0.47889	0.000249533	Rps20
ENSMUSG00000031446	929.85	0.401825	0.000252944	Cul4a
ENSMUSG00000021866	635.999	0.524322	0.00025297	Anxa11
ENSMUSG00000033767	166.186	-1.37408	0.000253077	Tmem131l
ENSMUSG00000013539	351.702	0.622754	0.000253921	Tango2
ENSMUSG00000021025	798.833	-0.545196	0.000254204	Nfkbia
ENSMUSG00000025887	39.2182	-1.60343	0.000255945	Casp12
ENSMUSG00000030798	220.677	-2.62764	0.000255945	Cd37
ENSMUSG00000008318	26.5244	-2.34666	0.000256582	Relt
ENSMUSG00000002458	158.094	-0.769984	0.000256983	Rgs19
ENSMUSG00000039989	782.882	0.558238	0.000256983	Cbx4
ENSMUSG00000033377	236.419	-1.19749	0.000260107	Palmd
ENSMUSG00000026223	2062.79	0.287777	0.000261764	Itm2c
ENSMUSG00000027620	889.779	-0.381551	0.000261764	Rbm39
ENSMUSG00000028150	177.598	-1.33507	0.000262603	Rorc
ENSMUSG00000026430	111.794	-1.32184	0.000263101	Rassf5
ENSMUSG00000057337	98.1079	-3.53362	0.000263633	Chst3
ENSMUSG00000038299	329.537	0.4803	0.000267957	Wdr36
ENSMUSG00000025130	45204.8	0.543593	0.000269533	P4hb
ENSMUSG00000026553	3631.57	0.771931	0.000269533	Copa
ENSMUSG00000021775	975.799	0.842077	0.000270348	Nr1d2
ENSMUSG00000031353	2764.4	0.574559	0.000270348	Rbbp7
ENSMUSG00000001663	165.153	-0.592141	0.000270479	Gstt1
ENSMUSG00000052087	37.1609	-2.44653	0.000270479	Rgs14
ENSMUSG00000001151	157.852	-0.603898	0.000271238	Pcnt
ENSMUSG00000031925	43.5528	-1.76567	0.000272633	Maml2
ENSMUSG00000051256	364.106	0.494523	0.000273123	Jagn1
ENSMUSG00000039234	2159.51	0.615999	0.000274132	Sec24d
ENSMUSG00000038910	56.3787	-1.57829	0.000275497	Plcl2
ENSMUSG00000035273	67.3823	-1.52236	0.000275678	Hpse
ENSMUSG00000025260	1101.68	0.487234	0.000277029	Hsd17b10
ENSMUSG00000028719	736.871	0.74579	0.000279047	Cmpk1
ENSMUSG00000073008	26.9579	-3.14188	0.000280659	Gpr174
ENSMUSG00000003644	911.796	0.646728	0.000282349	Rps6ka1
ENSMUSG00000034959	16.8421	-2.87941	0.000282349	Rubcnl
ENSMUSG00000050014	7.11795	-3.20489	0.000282349	Apol10b
ENSMUSG00000036856	57.9808	-1.57237	0.000284967	Wnt4
ENSMUSG00000045838	214.969	0.792507	0.000287907	Ccdc9b
ENSMUSG00000037519	726.325	0.36943	0.000289959	Ppfia1
ENSMUSG00000011256	72.7351	-1.42535	0.000292412	Adam19
ENSMUSG00000039254	141.828	0.622905	0.000292412	Pomt1
ENSMUSG00000039294	207.737	-1.13326	0.000292412	Cybc1
ENSMUSG00000035208	74.2385	-1.78508	0.000292457	Slfn8
ENSMUSG00000060992	1160.7	0.404189	0.000292913	Copz1
ENSMUSG00000023947	73.3376	-1.80857	0.000293894	Nfkbie
ENSMUSG00000095079	23126.9	-0.928734	0.000293894	Igha
ENSMUSG00000039230	573.92	0.600528	0.000294161	Tbcd
ENSMUSG00000024965	130.303	-1.69067	0.000294721	Fermt3
ENSMUSG00000057948	37.5569	-2.09927	0.000294721	Unc13d
ENSMUSG00000028484	235.059	-0.680597	0.000295372	Psip1
ENSMUSG00000031969	686.661	0.55603	0.000299181	Acad8
ENSMUSG00000055805	188.788	-2.03215	0.000300561	Fmnl1
ENSMUSG00000020810	110.703	-1.07808	0.000301244	Cygb
ENSMUSG00000041333	1.07514e+06	0.548149	0.000303045	Mup4
ENSMUSG00000036968	33.627	-1.31342	0.000303465	Cnpy4
ENSMUSG00000028581	778.498	-1.57792	0.000307821	Laptm5
ENSMUSG00000029385	57.3449	-1.58098	0.000308762	Ccng2
ENSMUSG00000003575	245.268	0.773568	0.000308939	Crtc1
ENSMUSG00000080242	1527.8	0.253898	0.00031357	Atp6v0c-ps2
ENSMUSG00000042473	472.049	0.455604	0.000315076	Tbc1d8b
ENSMUSG00000068015	208.203	-0.781827	0.000315076	Lrch1
ENSMUSG00000041765	551.462	0.471574	0.00031699	Ubac2
ENSMUSG00000075232	1661.3	0.391684	0.00031699	Amd1
ENSMUSG00000038146	67.659	-0.951929	0.000317449	Notch3
ENSMUSG00000021192	560.014	0.323618	0.000317907	Golga5
ENSMUSG00000044456	88.317	-1.85706	0.000318116	Rin3
ENSMUSG00000001349	130.607	-0.682242	0.000322711	Cnn1
ENSMUSG00000031916	525.371	0.619694	0.000322909	Cog8
ENSMUSG00000096697	196.708	-2.03666	0.000322909	Esp23
ENSMUSG00000051457	123.546	-1.70924	0.000323101	Spn
ENSMUSG00000059994	107.196	-3.52988	0.000323101	Fcrl1
ENSMUSG00000018581	43.2397	1.79296	0.000326937	Dnah11
ENSMUSG00000027134	18.5799	-2.16823	0.000326937	Lpcat4
ENSMUSG00000037822	5973.97	0.557159	0.000326937	Smim14
ENSMUSG00000061306	3808.2	0.432185	0.000328136	Slc38a10
ENSMUSG00000028362	21.9507	-2.73458	0.000329532	Tnfsf8
ENSMUSG00000068742	558.674	0.55119	0.000329532	Cry2
ENSMUSG00000023913	99.4457	-1.0721	0.000330234	Pla2g7
ENSMUSG00000024042	170.124	-1.14702	0.000330312	Sik1
ENSMUSG00000027202	148.597	-1.22594	0.000331581	Slc12a1
ENSMUSG00000054823	1647.08	0.453117	0.000331581	Nsd3
ENSMUSG00000004500	326.22	0.699145	0.000332261	Zfp324
ENSMUSG00000050075	26.3488	-2.74273	0.00033248	Gpr171
ENSMUSG00000019659	264.991	-0.431734	0.000332783	Ccdc12
ENSMUSG00000032232	1468.39	0.459767	0.00033316	Cgnl1
ENSMUSG00000096581	31.7025	-2.14939	0.000333455	NA
ENSMUSG00000027706	2076.98	0.343237	0.000334012	Sec62
ENSMUSG00000000628	641.83	0.591515	0.000336204	Hk2
ENSMUSG00000018661	514.323	0.36541	0.000336217	Cog1
ENSMUSG00000026341	1358.78	-0.614008	0.000336217	Actr3
ENSMUSG00000031642	270.662	0.513255	0.000336961	Sh3rf1
ENSMUSG00000032688	246.723	-0.783918	0.000337591	Malt1
ENSMUSG00000032096	5614.8	0.436261	0.000338221	Arcn1
ENSMUSG00000027303	573.367	-0.309811	0.000338294	Ptpra
ENSMUSG00000032185	758.888	0.672344	0.000343133	Carm1
ENSMUSG00000063382	634.897	0.360519	0.000343133	Bcl9l
ENSMUSG00000094168	666.525	1.21227	0.000343133	Gm21903
ENSMUSG00000028577	615.527	0.338557	0.000344865	Plaa
ENSMUSG00000034786	80.58	-1.62935	0.000346537	Gpsm3
ENSMUSG00000060591	221.847	-0.719415	0.000346556	Ifitm2
ENSMUSG00000034101	2169.63	0.357265	0.000347262	Ctnnd1
ENSMUSG00000069053	186.412	0.830327	0.000347262	Uba1y
ENSMUSG00000026924	2600.42	0.634257	0.000348902	Sec16a
ENSMUSG00000024386	150.952	1.13276	0.00035004	Proc
ENSMUSG00000022330	41.387	-1.30263	0.000350817	Osr2
ENSMUSG00000073490	70.0279	-1.04483	0.000350817	Ifi207
ENSMUSG00000039621	186.643	-1.27413	0.000352808	Prex1
ENSMUSG00000042439	148.147	0.780785	0.000354245	Zfp532
ENSMUSG00000020935	283.869	0.453561	0.000356739	Dcakd
ENSMUSG00000032607	256.03	0.63261	0.000358224	Amt
ENSMUSG00000029204	70.0291	-2.64123	0.000358246	Rhoh
ENSMUSG00000031103	85.2451	-1.9003	0.000359633	Elf4
ENSMUSG00000047180	91.723	-1.52588	0.00036072	Neurl3
ENSMUSG00000019779	252.151	0.571362	0.000361065	Frk
ENSMUSG00000048706	400.634	0.648926	0.000361065	Lurap1l
ENSMUSG00000034430	165.716	0.87957	0.000362406	Zxdc
ENSMUSG00000059824	939.901	2.24916	0.000367005	Dbp
ENSMUSG00000020794	527.031	0.57128	0.0003714	Ube2g1
ENSMUSG00000022892	1325.03	-0.894953	0.000373574	App
ENSMUSG00000036323	2718.74	0.406445	0.000373574	Srp72
ENSMUSG00000050912	986.059	-0.499578	0.000373574	Tmem123
ENSMUSG00000021033	1055.71	0.840562	0.000374946	Gstz1
ENSMUSG00000009687	267.715	-1.29335	0.00037537	Fxyd5
ENSMUSG00000037134	276.23	0.432749	0.00037537	Prmt9
ENSMUSG00000046546	27.2915	-1.78452	0.000378221	Fam43a
ENSMUSG00000068923	35.8866	-1.88337	0.000379007	Syt11
ENSMUSG00000027750	267.382	-1.28348	0.000380247	Postn
ENSMUSG00000045948	439.271	0.454493	0.000381817	Mrps12
ENSMUSG00000079523	405.74	-1.65083	0.000381817	Tmsb10
ENSMUSG00000030654	278.319	-0.763976	0.00038605	Arl6ip1
ENSMUSG00000096959	58.0471	1.27872	0.000387581	4930509G22Rik
ENSMUSG00000023307	671.068	0.372198	0.000389643	2020-03-05
ENSMUSG00000067818	228.201	-0.561617	0.000389804	Myl9
ENSMUSG00000024537	240.998	0.475884	0.000390209	Psmg2
ENSMUSG00000025491	15.6769	-2.19947	0.000390209	Ifitm1
ENSMUSG00000052013	143.173	-3.1668	0.000395548	Btla
ENSMUSG00000015542	206.456	0.539631	0.000396096	Nat9
ENSMUSG00000021186	61.0377	1.04451	0.000397129	Fbln5
ENSMUSG00000022043	70.3789	-1.52918	0.000397411	Trim35
ENSMUSG00000002778	2139.68	0.459169	0.000399325	Kdelr1
ENSMUSG00000047921	502.441	0.379735	0.000399325	Trappc9
ENSMUSG00000024334	61.662	-3.06688	0.000401944	H2-Oa
ENSMUSG00000022686	30.6069	-3.15423	0.000409511	B3gnt5
ENSMUSG00000037405	118.954	-1.79524	0.000409511	Icam1
ENSMUSG00000031728	30.7678	-1.24273	0.000411525	Zfp821
ENSMUSG00000022035	560.611	0.365995	0.000411762	Ccdc25
ENSMUSG00000030872	1510.15	0.298031	0.000412384	Gga2
ENSMUSG00000040322	40.5922	-1.10978	0.000412384	Slc25a24
ENSMUSG00000042350	851.361	0.944127	0.000412384	Arel1
ENSMUSG00000024063	235.949	-2.5149	0.000412761	Lbh
ENSMUSG00000029673	1290.47	0.838329	0.000419581	Auts2
ENSMUSG00000027315	567.187	0.399351	0.000419682	Spint1
ENSMUSG00000024661	6694.52	-0.250815	0.00042116	Fth1
ENSMUSG00000021948	376.775	-0.778606	0.000424944	Prkcd
ENSMUSG00000039691	8.10571	-3.49143	0.000426749	Tspan10
ENSMUSG00000050914	12.736	-3.01869	0.000426749	Ankrd37
ENSMUSG00000055172	251.61	-1.09222	0.000427901	C1ra
ENSMUSG00000016541	535.17	0.35137	0.000428545	Atxn10
ENSMUSG00000069633	775.958	0.665872	0.000430086	Pex11g
ENSMUSG00000022372	126.192	-1.45837	0.000431672	Sla
ENSMUSG00000026339	781.227	0.606396	0.000431672	Ccdc93
ENSMUSG00000094689	122.483	-1.9158	0.000435748	Ighv1-81
ENSMUSG00000020629	1196.58	0.388459	0.00043637	Adi1
ENSMUSG00000035697	337.487	-2.2867	0.000439312	Arhgap45
ENSMUSG00000032109	229.205	0.616738	0.000439652	Nlrx1
ENSMUSG00000025732	146.854	0.723649	0.000442196	Mcrip2
ENSMUSG00000042351	42.9981	-1.9464	0.000442196	Grap2
ENSMUSG00000078671	341.794	-0.832352	0.000442557	Chd2
ENSMUSG00000031758	12.7992	-2.19407	0.000443832	Cdyl2
ENSMUSG00000044791	543.28	-0.606001	0.000445522	Setd2
ENSMUSG00000038608	104.69	-2.09634	0.000448471	Dock10
ENSMUSG00000032478	292.784	0.524363	0.000450295	Nme6
ENSMUSG00000057137	62.2936	-1.43027	0.000450456	Tmem140
ENSMUSG00000042050	79.2591	-0.767581	0.000452458	Wdr60
ENSMUSG00000024360	1803.52	0.358141	0.000454041	Etf1
ENSMUSG00000023048	256.852	-0.573886	0.0004557	Prr13
ENSMUSG00000034245	654.996	0.572166	0.0004557	Hdac11
ENSMUSG00000010663	48.2176	-1.08537	0.000458414	Fads1
ENSMUSG00000021868	335.773	0.426633	0.000458504	Ppif
ENSMUSG00000028214	10.3683	-2.56234	0.000458893	Gem
ENSMUSG00000096580	116.905	-1.18853	0.000460226	Igkv1-132
ENSMUSG00000000409	110.316	-2.2131	0.00046358	Lck
ENSMUSG00000009073	1192.54	0.427798	0.00046358	Nf2
ENSMUSG00000027074	96.368	-1.49976	0.00046358	Slc43a3
ENSMUSG00000063439	21.4492	-1.67121	0.00046358	B9d2
ENSMUSG00000014030	40.9532	-3.24634	0.000469331	Pax5
ENSMUSG00000095612	80.715	-1.88822	0.00046986	Ighv5-4
ENSMUSG00000024858	714.26	-0.962341	0.000471976	Grk2
ENSMUSG00000055932	923.067	0.43326	0.000475291	Fto
ENSMUSG00000038080	1102.73	0.462055	0.000476353	Kdm1b
ENSMUSG00000020186	66.3699	-0.971723	0.000476691	Csrp2
ENSMUSG00000039703	1058.01	0.331516	0.000476703	Nploc4
ENSMUSG00000059040	257.413	-0.935838	0.000476864	Eno1b
ENSMUSG00000015176	536.754	0.403026	0.000478479	Nolc1
ENSMUSG00000028713	24.2948	-1.23638	0.000478479	Cyp4b1
ENSMUSG00000079508	177.873	0.622112	0.000478479	Apoo
ENSMUSG00000032803	1358.39	0.358002	0.000479123	Cdv3
ENSMUSG00000037552	55.944	-1.84556	0.000480195	Plekhg2
ENSMUSG00000023274	141.517	-1.98821	0.000483482	Cd4
ENSMUSG00000019802	2493.39	0.39966	0.000485014	Sec63
ENSMUSG00000025795	2119.77	0.468043	0.00048714	Rassf3
ENSMUSG00000050271	40.9231	-2.25049	0.00048714	Prag1
ENSMUSG00000067684	248672	1.74987	0.000488708	Obp1a
ENSMUSG00000039367	1727.53	0.349138	0.000489562	Sec24c
ENSMUSG00000055322	285.336	-0.572104	0.000490659	Tns1
ENSMUSG00000040990	107.934	-1.55794	0.000493839	Sh3kbp1
ENSMUSG00000029863	108.92	-0.961403	0.000498168	Casp2
ENSMUSG00000031389	102.679	-2.46279	0.000498346	Arhgap4
ENSMUSG00000095007	51.8321	-2.33441	0.000498346	Igkv12-41
ENSMUSG00000041654	1113.65	0.378068	0.00050041	Slc39a11
ENSMUSG00000048965	21.0754	-1.486	0.000506699	Mrgpre
ENSMUSG00000091705	291.235	-1.42813	0.000506699	H2-Q2
ENSMUSG00000001281	138.557	-2.14073	0.000507278	Itgb7
ENSMUSG00000057191	70.6749	-1.85484	0.000507278	AB124611
ENSMUSG00000000184	117.632	-1.53789	0.00051052	Ccnd2
ENSMUSG00000022742	508.302	0.515624	0.00051052	Cpox
ENSMUSG00000025393	8633.91	0.371724	0.00051052	Atp5b
ENSMUSG00000036904	84.578	0.725304	0.000510731	Fzd8
ENSMUSG00000093385	44.4037	1.43924	0.000510731	A330044P14Rik
ENSMUSG00000024875	704.328	0.40261	0.000510765	Yif1a
ENSMUSG00000001588	89.4673	-2.80408	0.000513575	Acap1
ENSMUSG00000094433	170.351	-2.19839	0.000516116	Igkv5-43
ENSMUSG00000043683	1158.91	0.514295	0.000520152	Fem1a
ENSMUSG00000031662	39.8594	-1.77948	0.000520719	Snx20
ENSMUSG00000033991	455.971	0.498182	0.000521028	Ttc37
ENSMUSG00000030156	25.6049	-2.41111	0.000521639	Cd69
ENSMUSG00000039286	1204.68	0.382345	0.000521639	Fndc3b
ENSMUSG00000045427	379.777	-0.376131	0.000521639	Hnrnph2
ENSMUSG00000038437	262.201	-1.21724	0.00052215	Mllt6
ENSMUSG00000019505	24582	0.453369	0.000522199	Ubb
ENSMUSG00000044770	21.2182	-3.102	0.000529752	Scml4
ENSMUSG00000063286	93.6229	-1.88339	0.000529752	Gm8995
ENSMUSG00000034793	354.216	0.443887	0.00052985	G6pc3
ENSMUSG00000001525	651.169	-0.702062	0.000533673	Tubb5
ENSMUSG00000053332	383.061	-0.535403	0.000533673	Gas5
ENSMUSG00000025058	14.1588	-2.03023	0.00053461	5430427O19Rik
ENSMUSG00000074846	80.5987	0.735621	0.000535651	Gm10774
ENSMUSG00000032267	25.0668	-1.52902	0.000544771	Usp28
ENSMUSG00000081486	134.906	-1.4202	0.000548114	Gm14452
ENSMUSG00000033450	52.6355	-1.85568	0.00054985	Tagap
ENSMUSG00000035757	629.08	0.437796	0.000551386	Selenoo
ENSMUSG00000016028	169.588	-1.25838	0.000555624	Celsr1
ENSMUSG00000027650	319.921	0.621509	0.000555624	Tti1
ENSMUSG00000020571	2930.28	0.576364	0.000564711	Pdia6
ENSMUSG00000026786	73.0397	-1.57469	0.000564711	Apbb1ip
ENSMUSG00000028601	405.626	0.682722	0.00057243	Echdc2
ENSMUSG00000036905	758.194	-1.11388	0.00057243	C1qb
ENSMUSG00000025158	245.551	0.481802	0.000575055	Rfng
ENSMUSG00000031681	397.3	0.482249	0.000578595	Smad1
ENSMUSG00000028967	254.582	-0.652851	0.000581156	Errfi1
ENSMUSG00000007872	46.1063	-1.57997	0.000581672	Id3
ENSMUSG00000032501	529.716	0.654529	0.00058204	Trib1
ENSMUSG00000071041	79.1237	-0.765592	0.00058204	Impdh2-ps
ENSMUSG00000053137	198.38	-0.543802	0.000584809	Mapk11
ENSMUSG00000078427	265.743	-0.445766	0.000587836	Sarnp
ENSMUSG00000049744	61.6047	-1.83726	0.000589261	Arhgap15
ENSMUSG00000058248	26.0484	-1.38125	0.000598977	Kcnh1
ENSMUSG00000049882	302.529	0.567982	0.000603213	Vcpkmt
ENSMUSG00000026319	301.693	0.442768	0.000604014	Relch
ENSMUSG00000057672	605.965	-0.446374	0.000604014	Pkn1
ENSMUSG00000064262	65.866	-2.38249	0.000604014	Gimap8
ENSMUSG00000020402	1191.12	0.329094	0.000604092	Vdac1
ENSMUSG00000035248	444.44	-0.369375	0.000604092	Tut7
ENSMUSG00000000420	297.183	-0.804521	0.000608929	Galnt1
ENSMUSG00000019823	69.5597	-1.77554	0.000608929	Mical1
ENSMUSG00000018209	406.71	-0.764008	0.000610031	Stk4
ENSMUSG00000027368	31.5668	-2.69145	0.000610244	Dusp2
ENSMUSG00000071637	96.3413	-1.38809	0.000613066	Cebpd
ENSMUSG00000054342	124.527	-1.5237	0.000613164	Kcnn4
ENSMUSG00000061859	976.521	0.532234	0.000615424	Patj
ENSMUSG00000021725	49.7313	-1.47884	0.000621726	Parp8
ENSMUSG00000032786	3092.91	1.17304	0.000621726	Alas1
ENSMUSG00000021824	1241.2	0.520821	0.000623867	Ap3m1
ENSMUSG00000022557	635.644	0.438546	0.000623867	Bop1
ENSMUSG00000045826	139.348	-2.89891	0.000623867	Ptprcap
ENSMUSG00000046438	621102	0.638495	0.000623867	Scgb2b24
ENSMUSG00000029311	1770.16	0.715407	0.000627299	Hsd17b11
ENSMUSG00000031438	637.513	0.495491	0.00062914	Rnf128
ENSMUSG00000087070	34.2623	-1.65239	0.00062914	Gm12505
ENSMUSG00000000244	55.878	-2.36058	0.000633968	Tspan32
ENSMUSG00000030979	186.707	0.49694	0.000634139	Uros
ENSMUSG00000028211	439.616	-0.816085	0.000639991	Trp53inp1
ENSMUSG00000057606	10.2668	-3.30688	0.000641521	Colq
ENSMUSG00000026566	40.2446	-1.17466	0.000644298	Mpzl1
ENSMUSG00000027936	211.112	-0.529147	0.00065253	Crtc2
ENSMUSG00000028524	96.0584	-0.804919	0.000653227	Sgip1
ENSMUSG00000026080	25.8114	-3.22153	0.000654504	Chst10
ENSMUSG00000026353	3020.07	0.304928	0.000657391	Ubxn4
ENSMUSG00000032575	3236.07	0.563929	0.000657391	Manf
ENSMUSG00000052397	409.311	-1.2708	0.000657391	Ezr
ENSMUSG00000095432	79.6471	-0.786721	0.000657478	Zfp748
ENSMUSG00000038527	939.835	0.439653	0.000667164	C1rl
ENSMUSG00000026479	292.571	0.843652	0.000668325	Lamc2
ENSMUSG00000022876	36.7254	-2.05341	0.000669436	Samsn1
ENSMUSG00000007836	407.634	-0.441332	0.00067125	Hnrnpa0
ENSMUSG00000015314	61.1142	-2.713	0.000673882	Slamf6
ENSMUSG00000075514	155.908	0.644495	0.00067521	Gm13375
ENSMUSG00000001576	4657.5	0.425907	0.00067688	Ergic1
ENSMUSG00000052160	208.627	-1.59942	0.000678464	Pld4
ENSMUSG00000059890	1147.14	0.489523	0.000679758	Ube4a
ENSMUSG00000073421	2887.47	-2.04817	0.000679758	H2-Ab1
ENSMUSG00000089828	79.6516	0.818471	0.000690351	Gm16300
ENSMUSG00000044600	1570.69	0.525552	0.000691898	Smim7
ENSMUSG00000039652	288.113	0.658629	0.000693327	Cpeb3
ENSMUSG00000000278	138.724	-1.12388	0.000696421	Scpep1
ENSMUSG00000008496	31.7999	-2.26557	0.000696421	Pou2f2
ENSMUSG00000056708	109.599	-1.27764	0.000696421	Ier5
ENSMUSG00000045211	219.254	0.568915	0.000700441	Nudt18
ENSMUSG00000039910	296.899	0.565059	0.000700706	Cited2
ENSMUSG00000027523	7953.43	0.326843	0.000705275	Gnas
ENSMUSG00000041538	142.164	-3.94349	0.000705275	H2-Ob
ENSMUSG00000068105	77.4151	-3.77041	0.000709609	Tnfrsf13c
ENSMUSG00000020321	3526.19	0.504768	0.000711863	Mdh1
ENSMUSG00000053279	83.9697	-0.835095	0.000712738	Aldh1a1
ENSMUSG00000020122	116.382	-1.25514	0.000714265	Egfr
ENSMUSG00000056737	97.6765	-0.922979	0.000714265	Capg
ENSMUSG00000023845	96.7321	-0.962047	0.000717792	Lnpep
ENSMUSG00000056429	1607.31	-0.259946	0.000722281	Tgoln1
ENSMUSG00000021785	1039.16	0.460013	0.000723502	Ngly1
ENSMUSG00000020844	94.066	-0.670539	0.000725911	Nxn
ENSMUSG00000085208	282.575	-0.448674	0.000726085	Brip1os
ENSMUSG00000032515	132.009	-0.77171	0.000726132	Csrnp1
ENSMUSG00000045827	141.362	-1.37604	0.000728383	Serpinb9
ENSMUSG00000018481	576.748	0.45859	0.0007291	Appbp2
ENSMUSG00000098495	14.8437	-3.18338	0.0007291	NA
ENSMUSG00000042453	186.036	0.807796	0.000729469	Reln
ENSMUSG00000046215	151.893	1.08271	0.000729521	Rprml
ENSMUSG00000033350	41.7457	-1.72547	0.000734544	Chst2
ENSMUSG00000076569	51.32	-1.94338	0.000734544	Igkv5-39
ENSMUSG00000034177	353.019	0.598415	0.00073687	Rnf43
ENSMUSG00000085180	61.9046	1.24183	0.00073687	AI838599
ENSMUSG00000032420	124.792	-1.19453	0.000737596	Nt5e
ENSMUSG00000029254	21.7878	-2.58075	0.000738814	Stap1
ENSMUSG00000009828	454.754	0.61341	0.000741691	Ick
ENSMUSG00000049624	1339.63	0.533451	0.000741793	Slc17a5
ENSMUSG00000058569	3220.83	0.460124	0.000744243	Tmed9
ENSMUSG00000040940	624.773	-1.08967	0.00074785	Arhgef1
ENSMUSG00000062939	47.5711	-3.05055	0.000748101	Stat4
ENSMUSG00000034593	136.445	-1.14278	0.000750493	Myo5a
ENSMUSG00000040751	80.6233	-1.5517	0.000752396	Lat2
ENSMUSG00000003309	619.818	0.483254	0.000752436	Ap1m2
ENSMUSG00000015837	5310.95	0.429104	0.000757744	Sqstm1
ENSMUSG00000022668	181.24	0.885125	0.000763005	Gtpbp8
ENSMUSG00000053641	193.334	-0.943814	0.000767716	Dennd4a
ENSMUSG00000026589	428.617	0.712977	0.000770807	Sec16b
ENSMUSG00000003923	198.51	-0.798918	0.000779067	Tfam
ENSMUSG00000027580	206.644	-1.84637	0.000779067	Helz2
ENSMUSG00000074607	8.7745	-2.95142	0.000780969	Tox2
ENSMUSG00000054474	185.242	0.524375	0.000782565	Thnsl2
ENSMUSG00000069833	550.997	-0.743777	0.000787606	Ahnak
ENSMUSG00000025651	1366.42	0.270463	0.00078881	Uqcrc1
ENSMUSG00000014226	246.183	-0.582175	0.000792528	Cacybp
ENSMUSG00000021262	95.7196	-2.01851	0.000793921	Evl
ENSMUSG00000026014	81.0865	-1.16789	0.000794083	Raph1
ENSMUSG00000024758	2808.13	0.363595	0.000799468	Rtn3
ENSMUSG00000095519	26.8624	-1.62033	0.00080281	Ighv1-66
ENSMUSG00000004446	40.0782	-1.71041	0.000811102	Bid
ENSMUSG00000027452	3283.31	0.391528	0.000814028	Acss1
ENSMUSG00000040412	1119.17	-0.784073	0.000814028	5330417C22Rik
ENSMUSG00000019966	82.1058	-0.78314	0.000819829	Kitl
ENSMUSG00000028195	64.3246	-1.29509	0.000825196	Ccn1
ENSMUSG00000016194	68.5699	-1.10351	0.00082554	Hsd11b1
ENSMUSG00000030329	65.7944	-1.67295	0.000825562	Pianp
ENSMUSG00000079641	1893.72	-0.559176	0.000826026	Rpl39
ENSMUSG00000029650	993.474	0.629858	0.000834403	Slc46a3
ENSMUSG00000048445	59.9212	0.99357	0.00083807	Ccdc57
ENSMUSG00000031845	186.581	1.11762	0.0008383	Bco1
ENSMUSG00000038708	2429.59	0.302818	0.000844448	Golga4
ENSMUSG00000024561	568.846	0.390904	0.000846841	Mbd1
ENSMUSG00000032051	481.127	0.492598	0.000848058	Fdx1
ENSMUSG00000051043	904.333	0.517134	0.000848058	Gprc5c
ENSMUSG00000039195	1078.44	0.689512	0.000850806	1110008P14Rik
ENSMUSG00000001082	454.472	0.458961	0.000851233	Mfsd10
ENSMUSG00000021242	740.046	-0.61417	0.000851314	Npc2
ENSMUSG00000032202	1308.52	0.372802	0.000851314	Rab27a
ENSMUSG00000026618	956.497	0.474382	0.000856166	Iars2
ENSMUSG00000034116	105.802	-1.86896	0.000863007	Vav1
ENSMUSG00000006299	1815.55	0.355922	0.000870048	Aamp
ENSMUSG00000018983	62.9367	-1.44637	0.000871275	E2f2
ENSMUSG00000023942	225.911	-0.541956	0.00087465	Slc29a1
ENSMUSG00000025085	831.708	-0.606336	0.00087465	Ablim1
ENSMUSG00000033075	198.279	-0.779654	0.000884518	Senp1
ENSMUSG00000036046	426.249	-0.452988	0.000884518	5031439G07Rik
ENSMUSG00000021271	263.959	0.711021	0.000888671	Zfp839
ENSMUSG00000020743	260.894	-0.66292	0.000896024	Mif4gd
ENSMUSG00000053719	124.531	2.39623	0.000904605	Klk1b26
ENSMUSG00000085034	51.1381	0.984302	0.000908512	Gm11240
ENSMUSG00000032350	408.821	0.402851	0.000914826	Gclc
ENSMUSG00000013707	54.4361	-1.58925	0.000918223	Tnfaip8l2
ENSMUSG00000024055	128.346	0.757649	0.000918223	Cyp4f13
ENSMUSG00000066829	276.836	0.472899	0.000918223	Zfp810
ENSMUSG00000059456	907.405	-0.534468	0.000919544	Ptk2b
ENSMUSG00000030060	32.3923	-1.35102	0.000923397	Hmces
ENSMUSG00000020134	151.801	-0.575918	0.000923906	Peli1
ENSMUSG00000031627	241.137	-0.833811	0.000929487	Irf2
ENSMUSG00000052957	37.6018	-1.02142	0.000934695	Gas1
ENSMUSG00000060586	3099.44	-2.0441	0.000940714	H2-Eb1
ENSMUSG00000026796	1487.03	0.568134	0.000940981	Fam129b
ENSMUSG00000031532	4751.75	0.408278	0.000952634	Saraf
ENSMUSG00000021423	163.142	-1.6572	0.000952871	Ly86
ENSMUSG00000028796	405.614	-0.607298	0.000952871	Phc2
ENSMUSG00000034220	28.2566	-1.40991	0.000952871	Gpc1
ENSMUSG00000044352	32.5082	1.27951	0.000952871	Sowaha
ENSMUSG00000046618	15.8883	-1.71972	0.000952871	Olfml2a
ENSMUSG00000041548	263.276	-1.20859	0.000959682	Hspb8
ENSMUSG00000027002	1889.03	0.362203	0.000968473	Nckap1
ENSMUSG00000031696	999.387	0.313038	0.000970076	Vps35
ENSMUSG00000038084	450.124	0.363959	0.000975129	Opa1
ENSMUSG00000030707	727.437	-2.24843	0.000977315	Coro1a
ENSMUSG00000035873	583.219	0.550812	0.000977315	Pawr
ENSMUSG00000030745	89.7349	-2.48442	0.000977418	Il21r
ENSMUSG00000033863	848.711	0.397624	0.000977418	Klf9
ENSMUSG00000037053	1179.95	0.620515	0.000977418	Azgp1
ENSMUSG00000031617	216.384	0.595442	0.000985271	Tmem184c
ENSMUSG00000003031	220.245	-0.517757	0.000992535	Cdkn1b
ENSMUSG00000006345	97.4383	1.062	0.000996272	Ggt1
ENSMUSG00000028699	41.1227	-1.68191	0.000996272	Tspan1
ENSMUSG00000040738	454.543	0.418508	0.000996982	Ints8
ENSMUSG00000006676	1196.52	0.313493	0.00099754	Usp19
ENSMUSG00000031024	437.033	-0.630762	0.000999328	St5
ENSMUSG00000003464	729.386	0.396143	0.00100236	Pex19
ENSMUSG00000022075	104.938	-1.0247	0.00100611	Rhobtb2
ENSMUSG00000025647	1065.07	-1.3743	0.00100677	Shisa5
ENSMUSG00000032322	33.1171	-1.96494	0.00100677	Pstpip1
ENSMUSG00000064128	35.2322	-1.10825	0.00100677	Cenpj
ENSMUSG00000021273	43.4968	-1.22039	0.00101184	Fdft1
ENSMUSG00000012422	591.893	0.594964	0.00101539	Tmem167
ENSMUSG00000024610	7801.26	-1.98008	0.00101539	Cd74
ENSMUSG00000020448	1265.26	0.45026	0.00102033	Rnf185
ENSMUSG00000026773	91.2722	-1.62481	0.00102312	Pfkfb3
ENSMUSG00000025366	287.364	-1.14949	0.00103627	Esyt1
ENSMUSG00000036249	67.7812	-1.32922	0.00103762	Rbm43
ENSMUSG00000087107	54.3274	-1.50245	0.00103762	AI662270
ENSMUSG00000028073	33.0343	-2.00735	0.00105529	Pear1
ENSMUSG00000076672	384.16	-1.11038	0.00105644	Ighv3-6
ENSMUSG00000029076	1259.51	-0.315609	0.00105812	Sdf4
ENSMUSG00000024160	87.579	-0.669934	0.00106169	Spsb3
ENSMUSG00000062609	29.5581	-1.1414	0.00106669	Kcnj15
ENSMUSG00000002475	143.863	0.848779	0.00106718	Abhd3
ENSMUSG00000032359	904.042	-0.733477	0.00106905	Ctsh
ENSMUSG00000020120	158.915	-1.57584	0.00107016	Plek
ENSMUSG00000079435	1597.76	-0.493842	0.00107016	Rpl36a
ENSMUSG00000025289	87.49	-0.764169	0.00107105	Prdx4
ENSMUSG00000059248	190.181	-0.995502	0.00107265	2020-09-09
ENSMUSG00000076655	72.8343	-1.64948	0.0010764	Ighv4-1
ENSMUSG00000041481	135.279	-2.22211	0.00108366	Serpina3g
ENSMUSG00000004880	131.13	-0.888996	0.00108974	Lbr
ENSMUSG00000049313	560.22	-1.31799	0.00108974	Sorl1
ENSMUSG00000040021	917.122	0.306891	0.00108997	Lats1
ENSMUSG00000086712	61.4587	1.12019	0.00108997	AI427809
ENSMUSG00000003808	451.918	0.362042	0.00109796	Farsa
ENSMUSG00000028826	649.062	0.32152	0.00109852	Maco1
ENSMUSG00000019978	161.579	-1.26172	0.00109857	Epb41l2
ENSMUSG00000025736	1195.5	0.416012	0.00110265	Jmjd8
ENSMUSG00000028063	1003.29	0.365387	0.00110516	Lmna
ENSMUSG00000002007	21.0044	-2.99991	0.00110748	Srpk3
ENSMUSG00000026778	40.0144	-1.55394	0.00110748	Prkcq
ENSMUSG00000032741	1071.45	0.35285	0.00110874	Tpcn1
ENSMUSG00000073599	30.0856	-1.49762	0.00111175	Ecscr
ENSMUSG00000026110	343.732	-1.15112	0.00111283	Mgat4a
ENSMUSG00000051735	48.8139	-1.90371	0.00111949	Rinl
ENSMUSG00000066551	667.911	-0.387402	0.00112094	Hmgb1
ENSMUSG00000026248	209.527	0.468837	0.00112097	Mrpl44
ENSMUSG00000053470	250.748	-0.509801	0.00112246	Kdm3a
ENSMUSG00000031451	280.519	-0.537812	0.00112346	Gas6
ENSMUSG00000026767	259.139	0.532635	0.00112364	Mindy3
ENSMUSG00000079492	108.979	-1.80346	0.00112364	Gm11127
ENSMUSG00000028149	495.531	0.362301	0.00112705	Rap1gds1
ENSMUSG00000073867	52827.8	0.720807	0.00112982	AA474408
ENSMUSG00000029923	12.7684	-2.07194	0.00113591	Rab19
ENSMUSG00000051890	11.67	-2.85707	0.00113591	Klhdc1
ENSMUSG00000054428	123.668	-0.830915	0.00113591	Atpif1
ENSMUSG00000035451	656.546	0.532891	0.00114356	Foxa1
ENSMUSG00000056116	118.872	-1.37097	0.0011457	H2-T22
ENSMUSG00000040722	150.628	0.6793	0.00114633	Scamp5
ENSMUSG00000042035	16.4382	-1.53953	0.00114754	Igsf3
ENSMUSG00000071713	114.33	-1.5138	0.00114754	Csf2rb
ENSMUSG00000025584	273.455	-0.623231	0.00115085	Pde8a
ENSMUSG00000000903	17.1066	-2.14688	0.00115088	Vpreb3
ENSMUSG00000022769	2065.36	0.806058	0.00115088	Sdf2l1
ENSMUSG00000053025	24.4195	-1.59676	0.00115162	Sv2b
ENSMUSG00000012848	4486.36	-0.432204	0.00115241	Rps5
ENSMUSG00000034768	201.874	0.762448	0.00115744	Asb16
ENSMUSG00000073411	8465.32	-0.978516	0.00116059	H2-D1
ENSMUSG00000032456	145.163	0.777073	0.00117276	Nmnat3
ENSMUSG00000025911	327.943	0.794834	0.00117325	Adhfe1
ENSMUSG00000036246	141.882	-1.3318	0.00117719	Gmip
ENSMUSG00000096345	98579.6	0.792911	0.00118084	Esp16
ENSMUSG00000022946	722.513	0.437309	0.00118132	Dop1b
ENSMUSG00000041674	120.978	-1.39737	0.00119975	BC006965
ENSMUSG00000070371	130.546	0.676355	0.00120515	Prss36
ENSMUSG00000027544	66.0694	-1.40582	0.00120691	Nfatc2
ENSMUSG00000052928	275.47	0.482658	0.00120899	Ctif
ENSMUSG00000059791	28.0154	-1.94067	0.00121715	Nrm
ENSMUSG00000025352	19.7168	-2.64641	0.00122601	Gdf11
ENSMUSG00000040699	712.836	-0.725988	0.00122601	Limd2
ENSMUSG00000029461	230.568	-0.551805	0.00123215	Fam168a
ENSMUSG00000053931	2834.45	0.358896	0.00123261	Cnn3
ENSMUSG00000032114	90.0054	0.724637	0.00124053	Slc37a4
ENSMUSG00000025804	18.2426	-1.6456	0.00124557	Ccr1
ENSMUSG00000029501	616.234	0.415064	0.00126169	Ankle2
ENSMUSG00000092400	104.293	0.794668	0.0012639	NA
ENSMUSG00000028656	1390.38	-0.437158	0.00126773	Cap1
ENSMUSG00000002885	160.389	-1.44285	0.00126848	Adgre5
ENSMUSG00000028078	9.15603	-3.03865	0.0012709	Dclk2
ENSMUSG00000039105	429.596	-0.419612	0.00127258	Atp6v1g1
ENSMUSG00000041688	51.8256	-1.11433	0.00127258	Amot
ENSMUSG00000017734	29.8207	-1.22395	0.0012733	Dbndd2
ENSMUSG00000078599	264.652	0.799255	0.00128557	Skint8
ENSMUSG00000055775	62.8173	1.53275	0.00128696	Myh8
ENSMUSG00000019842	476.789	0.460635	0.00129538	Traf3ip2
ENSMUSG00000024665	20.9069	-1.61107	0.00129549	Fads2
ENSMUSG00000029475	616.23	0.575988	0.00131022	Kdm2b
ENSMUSG00000020453	26.1239	-1.64296	0.0013159	Patz1
ENSMUSG00000001128	99.0844	-1.26148	0.00132605	Cfp
ENSMUSG00000085666	900.351	0.511694	0.00132616	Gm9855
ENSMUSG00000028071	33.4089	-2.13966	0.00132914	Sh2d2a
ENSMUSG00000031090	125.971	0.589372	0.00133518	Nadsyn1
ENSMUSG00000021608	64.8626	-1.50614	0.00134637	Lpcat1
ENSMUSG00000036160	440.966	0.440556	0.00134803	Surf6
ENSMUSG00000031701	1360.62	0.249005	0.00135829	Dnaja2
ENSMUSG00000059447	993.558	0.397564	0.00136162	Hadhb
ENSMUSG00000019998	294.45	-0.536192	0.00136223	Stx7
ENSMUSG00000052656	858.796	0.436653	0.00136278	Rnf103
ENSMUSG00000073678	31.9296	-1.53476	0.00136414	Pgap1
ENSMUSG00000026656	88.3194	-1.37713	0.00136758	Fcgr2b
ENSMUSG00000027808	18767.5	0.503178	0.00136825	Serp1
ENSMUSG00000030105	1090.34	0.382125	0.00136843	Arl8b
ENSMUSG00000039697	30.2134	-1.38465	0.00136843	Ncoa7
ENSMUSG00000053886	519.055	0.558696	0.00136962	Sh2d4a
ENSMUSG00000030766	209.755	-0.568419	0.00137075	Arhgap17
ENSMUSG00000062210	75.9903	-1.81842	0.00137537	Tnfaip8
ENSMUSG00000016559	4350.12	0.382927	0.00138072	H3f3b
ENSMUSG00000076619	33.562	-1.9304	0.00138396	Ighj3
ENSMUSG00000032382	338.844	-0.496526	0.00139094	Snx1
ENSMUSG00000026797	758.298	0.572738	0.00139224	Stxbp1
ENSMUSG00000001504	1179.04	0.421041	0.00140191	Irx2
ENSMUSG00000047880	103.077	-3.63713	0.00140874	Cxcr5
ENSMUSG00000001552	1958	0.5185	0.00141135	Jup
ENSMUSG00000013236	61.8398	-1.03154	0.00142188	Ptprs
ENSMUSG00000028865	55.4922	0.959821	0.00143182	Cd164l2
ENSMUSG00000018008	191.826	-1.21139	0.00143699	Cyth4
ENSMUSG00000019929	1168.9	-0.657289	0.00143888	Dcn
ENSMUSG00000026083	2134.56	0.354678	0.00144476	Eif5b
ENSMUSG00000031958	239.508	0.648452	0.00145737	Ldhd
ENSMUSG00000040219	77.4135	0.839751	0.00145739	Ttc12
ENSMUSG00000026672	80.1937	-0.806422	0.00145758	Optn
ENSMUSG00000031996	636.605	-0.669127	0.00147756	Aplp2
ENSMUSG00000032033	93.8148	-1.17919	0.00147756	Barx2
ENSMUSG00000045092	86.5004	-1.93595	0.00148177	S1pr1
ENSMUSG00000016918	35.1198	-1.25944	0.00148679	Sulf1
ENSMUSG00000045980	348.689	0.431569	0.00149613	Tmem104
ENSMUSG00000024654	253.225	-0.97828	0.0014977	Asrgl1
ENSMUSG00000079491	491.674	-1.25305	0.00150418	H2-T10
ENSMUSG00000089855	141270	0.717158	0.00151676	NA
ENSMUSG00000015083	68.2092	0.904651	0.00153005	C8g
ENSMUSG00000024423	45.1932	-0.906392	0.00153214	Impact
ENSMUSG00000020167	225.299	-0.770366	0.00153588	Tcf3
ENSMUSG00000029196	623.29	0.393323	0.00153588	Tada2b
ENSMUSG00000030088	1199.11	2.08393	0.00154003	Aldh1l1
ENSMUSG00000027215	3450.13	0.281457	0.00154106	Cd82
ENSMUSG00000032204	135.078	0.999792	0.00154287	Aqp9
ENSMUSG00000032624	127.478	-1.05412	0.0015491	Eml4
ENSMUSG00000025888	52.2989	-1.69761	0.00155535	Casp1
ENSMUSG00000027304	288.277	-0.410975	0.00155535	Rtf1
ENSMUSG00000029173	214.924	0.616161	0.00155952	Sepsecs
ENSMUSG00000032440	575.01	-0.582278	0.00156266	Tgfbr2
ENSMUSG00000024948	227.474	-1.0264	0.00157236	Map4k2
ENSMUSG00000046562	300.415	-0.509967	0.00157498	Unc119b
ENSMUSG00000079057	103.251	-1.31547	0.00159025	Cyp4v3
ENSMUSG00000015932	3840.66	0.374798	0.00159163	Dstn
ENSMUSG00000074671	14.7984	-2.07414	0.00160205	Tspyl3
ENSMUSG00000029333	114.267	-0.825134	0.00160291	NA
ENSMUSG00000030214	142.618	-1.44096	0.00160291	Plbd1
ENSMUSG00000040613	223.424	-0.811658	0.00160291	Apobec1
ENSMUSG00000021749	2329.85	0.464036	0.00160846	Oit1
ENSMUSG00000039145	58.6147	-1.21998	0.00160846	Camk1d
ENSMUSG00000051590	7.18819	-3.78867	0.0016085	Map3k19
ENSMUSG00000001098	241.156	-0.540552	0.00161379	Kctd10
ENSMUSG00000084319	2253.42	-0.596376	0.00161593	Tpt1-ps3
ENSMUSG00000035211	104.386	0.736551	0.00161655	Xrra1
ENSMUSG00000033669	56.2088	-0.948418	0.00162325	Zfp7
ENSMUSG00000050332	150.532	0.610121	0.00162325	Amer1
ENSMUSG00000027879	1125.12	0.515613	0.00162631	Sec22b
ENSMUSG00000022488	227.402	-1.36835	0.00164092	Nckap1l
ENSMUSG00000071454	1518.96	0.490728	0.00164467	Dtnb
ENSMUSG00000038576	67.2898	0.975044	0.00164627	Susd4
ENSMUSG00000078965	373.22	-0.691195	0.0016562	Gm12033
ENSMUSG00000038970	1602.86	0.298852	0.0016788	Lmtk2
ENSMUSG00000030413	478.346	-0.899361	0.00168564	Pglyrp1
ENSMUSG00000034120	921.331	0.431884	0.00169447	Srsf2
ENSMUSG00000039461	687.119	0.505767	0.00170209	Tcta
ENSMUSG00000084839	106.169	-0.865815	0.00171977	Gm14097
ENSMUSG00000075225	82.2727	1.0771	0.00172148	Ccdc162
ENSMUSG00000043932	9.8004	-2.23752	0.00172161	Klri2
ENSMUSG00000035762	96.5542	0.603916	0.00172664	Tmem161b
ENSMUSG00000025279	92.8671	-2.35663	0.00173006	Dnase1l3
ENSMUSG00000038400	61.3651	-1.75434	0.00174482	Pmepa1
ENSMUSG00000037548	295.004	-2.76392	0.00175181	H2-DMb2
ENSMUSG00000015095	475.964	0.359104	0.00175308	Fbxw5
ENSMUSG00000034127	9.30782	-1.99267	0.00175675	Tspan8
ENSMUSG00000034285	15.9852	-2.31613	0.00175812	Nipsnap1
ENSMUSG00000030954	36.1303	-2.47637	0.00175966	Gp2
ENSMUSG00000044442	135.181	0.670972	0.00175966	N6amt1
ENSMUSG00000020387	258.186	-0.905169	0.00179409	Jade2
ENSMUSG00000062825	9091.04	0.54279	0.00179409	Actg1
ENSMUSG00000083949	352.718	-1.42612	0.00179409	Gm12897
ENSMUSG00000023852	232.306	-0.49677	0.00179863	Chd1
ENSMUSG00000000290	194.436	-1.61605	0.00180197	Itgb2
ENSMUSG00000018381	59.688	-1.92414	0.00180197	Abi3
ENSMUSG00000026923	309.157	-1.2099	0.00180197	Notch1
ENSMUSG00000031428	13.673	-2.34177	0.00180197	Zcchc18
ENSMUSG00000038894	432.376	-1.15971	0.00180197	Irs2
ENSMUSG00000058240	66.8846	-0.946142	0.00180648	Cryzl1
ENSMUSG00000022711	1184.27	0.348555	0.00180939	Pmm2
ENSMUSG00000023087	1743.36	-0.404451	0.00181274	Noct
ENSMUSG00000032388	525.908	0.356189	0.00181274	Spg21
ENSMUSG00000021629	1116.23	0.467733	0.00181471	Slc30a5
ENSMUSG00000021936	328.972	0.551763	0.00181699	Mapk8
ENSMUSG00000051650	119.695	-1.08819	0.00181942	B3gnt2
ENSMUSG00000052142	95.2748	-2.26232	0.00182069	Rasal3
ENSMUSG00000051212	40.5538	-2.02197	0.00182322	Gpr183
ENSMUSG00000054435	170.551	-2.7709	0.00182322	Gimap4
ENSMUSG00000009772	63.6337	-1.25651	0.0018253	Nuak2
ENSMUSG00000031391	41.8343	-1.13435	0.00182677	L1cam
ENSMUSG00000038416	452.163	0.371839	0.00182947	Cdc16
ENSMUSG00000030341	496.758	-0.387469	0.001847	Tnfrsf1a
ENSMUSG00000034833	19.5135	-2.6359	0.00184942	Tespa1
ENSMUSG00000061104	729.661	0.388974	0.00185752	Sap18b
ENSMUSG00000017897	510.27	-0.592763	0.00185789	Eya2
ENSMUSG00000043346	99.3971	0.626747	0.00185848	Gm6741
ENSMUSG00000046223	21.6526	-1.89833	0.00185848	Plaur
ENSMUSG00000042524	392.114	-0.757449	0.00186084	Sun2
ENSMUSG00000002033	94.0817	-2.09094	0.001866	Cd3g
ENSMUSG00000031586	72.8982	-0.977194	0.001866	Rbpms
ENSMUSG00000001333	29.4893	-1.6528	0.00188276	Sync
ENSMUSG00000038301	240.625	-0.492024	0.0018847	Snx10
ENSMUSG00000050379	92.7513	-1.9298	0.00188525	2020-09-06
ENSMUSG00000044827	67.4705	-1.64067	0.00189884	Tlr1
ENSMUSG00000071172	599.684	-0.500193	0.00191491	Srsf3
ENSMUSG00000096872	207006	2.35951	0.00191491	Scgb2a2
ENSMUSG00000003051	241.634	-0.961979	0.00192155	Elf3
ENSMUSG00000038762	1467.09	0.332151	0.00194137	Abcf1
ENSMUSG00000020034	193.876	-0.633023	0.00194796	Tcp11l2
ENSMUSG00000079521	119641	1.75056	0.00194796	Gm5938
ENSMUSG00000031848	199.175	-0.4612	0.00195342	Lsm4
ENSMUSG00000093989	687.882	0.350097	0.00195451	Rnasek
ENSMUSG00000024493	1296.05	0.404447	0.00195502	Lars
ENSMUSG00000026848	962.206	0.386159	0.00195549	Tor1b
ENSMUSG00000037710	198.962	0.423809	0.00196388	Cisd1
ENSMUSG00000038143	299.837	0.599902	0.00196388	Stox2
ENSMUSG00000043505	17.2886	-2.70276	0.00197475	Gimap5
ENSMUSG00000064337	876.568	-0.6077	0.00197705	mt-Rnr1
ENSMUSG00000032294	1395.59	-0.472208	0.00199265	Pkm
ENSMUSG00000036594	3751.17	-1.91228	0.00199265	H2-Aa
ENSMUSG00000049739	310.676	-0.38667	0.00200132	Zfp646
ENSMUSG00000089989	22.4033	-2.34314	0.00200464	Gm45713
ENSMUSG00000039450	313.072	0.660142	0.00202702	Dcxr
ENSMUSG00000058126	729.539	-0.563973	0.00202702	Tpm3-rs7
ENSMUSG00000015316	11.0215	-2.99655	0.00202926	Slamf1
ENSMUSG00000030157	314.163	-0.954124	0.0020306	Clec2d
ENSMUSG00000076621	36.2238	-1.19872	0.00203345	Ighj1
ENSMUSG00000002205	206.113	-0.444948	0.00203813	Vrk3
ENSMUSG00000042312	42.94	-0.962124	0.00204199	S100a13
ENSMUSG00000049327	1385.42	0.292858	0.00204199	Kmt5a
ENSMUSG00000070304	9.31894	-2.25147	0.00204199	Scn2b
ENSMUSG00000051506	203.656	-2.76303	0.00204996	Wdfy4
ENSMUSG00000021710	175.412	0.457337	0.0020606	Nln
ENSMUSG00000031827	419.99	-1.42307	0.00206481	Cotl1
ENSMUSG00000002897	160.173	-0.831369	0.00206804	Il17ra
ENSMUSG00000003484	37.2299	-2.33077	0.00206804	Cyp4f18
ENSMUSG00000030421	447.456	0.456014	0.00207224	Uri1
ENSMUSG00000098112	70.0003	-1.93473	0.00207395	Bin2
ENSMUSG00000040562	1088.9	0.450565	0.00207853	Gstm2
ENSMUSG00000069814	201.138	0.601362	0.00208124	Ccdc92b
ENSMUSG00000027219	24.3059	-2.47655	0.0020843	Slc28a2
ENSMUSG00000006169	1616.61	0.249276	0.00208707	Clint1
ENSMUSG00000019876	34.2636	-1.50046	0.00208992	Pkib
ENSMUSG00000030643	19.5912	-1.6333	0.00208992	Rab30
ENSMUSG00000022548	639.35	-0.441302	0.00209326	Apod
ENSMUSG00000024677	126.384	-1.84636	0.00209326	Ms4a6b
ENSMUSG00000030772	22.5556	-1.17479	0.00209514	Dkk3
ENSMUSG00000042207	551.928	0.33921	0.00209514	Kdm5b
ENSMUSG00000024780	370.022	0.450731	0.00210137	Cdc37l1
ENSMUSG00000060380	144.177	0.604059	0.0021031	C030014I23Rik
ENSMUSG00000026858	342.337	0.708507	0.0021198	Miga2
ENSMUSG00000030559	75.2579	0.705569	0.00212579	Rab38
ENSMUSG00000029449	53.8142	-2.03092	0.00212997	Rhof
ENSMUSG00000029084	66.4612	-1.8964	0.0021475	Cd38
ENSMUSG00000039529	616.824	0.468047	0.00215086	Atp8b1
ENSMUSG00000029603	33.0992	-2.00005	0.00215087	Dtx1
ENSMUSG00000096422	337.502	-1.21055	0.00215113	Igkv12-44
ENSMUSG00000000159	333.076	0.469713	0.00215615	Igsf5
ENSMUSG00000075033	35.8717	-2.35899	0.00215615	Nxpe3
ENSMUSG00000037731	91.8363	-1.66885	0.00215852	Themis2
ENSMUSG00000075701	2698.8	0.501234	0.00215903	Selenos
ENSMUSG00000006024	2062.36	0.339337	0.00216463	Napa
ENSMUSG00000016382	80.5334	-0.740811	0.00216901	Pls3
ENSMUSG00000022575	73.5499	-1.67386	0.00216901	Gsdmd
ENSMUSG00000031805	79.614	-1.9042	0.00216901	Jak3
ENSMUSG00000007656	318.285	-0.388353	0.00217422	Arpp19
ENSMUSG00000062169	72.5317	-0.992318	0.00219448	Cnih4
ENSMUSG00000040952	2145.24	-0.361469	0.00219546	Rps19
ENSMUSG00000027639	617.853	-1.10907	0.00220319	Samhd1
ENSMUSG00000022146	54.1468	-1.13474	0.00220728	Osmr
ENSMUSG00000031652	356.994	-0.345282	0.00221573	N4bp1
ENSMUSG00000026579	364.801	-0.960296	0.00223296	F5
ENSMUSG00000057541	196.327	0.529591	0.0022374	Pus7
ENSMUSG00000026721	191.225	-0.556407	0.00224643	Rabgap1l
ENSMUSG00000012889	26.6389	-2.08642	0.00224715	Podnl1
ENSMUSG00000026496	1329.95	0.350321	0.00225055	Parp1
ENSMUSG00000020900	63.8351	-1.59364	0.0022557	Myh10
ENSMUSG00000075415	193.886	-1.14801	0.0022557	Fnbp1
ENSMUSG00000027718	5.61534	-4.57119	0.00226669	Il21
ENSMUSG00000030087	1299.09	0.691256	0.00227085	Klf15
ENSMUSG00000021748	771.916	0.290567	0.00227584	Pdhb
ENSMUSG00000048546	240.759	-0.507641	0.00228214	Tob2
ENSMUSG00000027070	42.3286	-2.168	0.00228334	Lrp2
ENSMUSG00000018819	419.71	-1.50026	0.00228822	Lsp1
ENSMUSG00000019539	61.0261	-1.03787	0.00228822	Rcn3
ENSMUSG00000042404	74.3819	-1.61451	0.00228822	Dennd4b
ENSMUSG00000079499	24.3551	-1.65809	0.00228822	6530402F18Rik
ENSMUSG00000001383	440.287	-0.421824	0.00228881	Zmat2
ENSMUSG00000027822	921.28	0.460605	0.00228881	Slc33a1
ENSMUSG00000025036	102.827	0.773005	0.00228908	Sfxn2
ENSMUSG00000027099	304.447	0.433549	0.00229595	Mtx2
ENSMUSG00000006127	302.524	-0.47098	0.00229619	Inpp5k
ENSMUSG00000046417	27.8762	-1.17547	0.00230524	Lrrc75a
ENSMUSG00000020720	763.938	0.292944	0.00230606	Psmd12
ENSMUSG00000054320	15.5587	-2.11404	0.00230786	Lrrc36
ENSMUSG00000026245	590.172	0.459906	0.00230891	Farsb
ENSMUSG00000048031	9.80132	-2.93263	0.00232224	Fcrl5
ENSMUSG00000010110	1214.52	0.359465	0.00232341	Stx5a
ENSMUSG00000036819	134.744	0.521638	0.00232341	Jmjd4
ENSMUSG00000028158	76.712	0.75507	0.00232645	Mttp
ENSMUSG00000029016	48.5779	-1.40756	0.00232645	Clcn6
ENSMUSG00000071552	31.7065	-2.07574	0.00233162	Tigit
ENSMUSG00000073987	406.558	-1.23042	0.00233162	Ggh
ENSMUSG00000040824	318.803	-0.481486	0.00233918	Snrpd2
ENSMUSG00000024177	63.4684	0.837714	0.00234605	Nme4
ENSMUSG00000022901	89.1574	-1.39714	0.00235352	Cd86
ENSMUSG00000008683	2703.76	-0.999573	0.00236297	Rps15a
ENSMUSG00000021786	121.815	0.652479	0.00238409	Oxsm
ENSMUSG00000052302	402.315	0.458683	0.00238968	Tbc1d30
ENSMUSG00000026269	892.154	0.254701	0.00239291	Rnpepl1
ENSMUSG00000026926	595.337	0.284924	0.00239291	Pmpca
ENSMUSG00000021895	405.764	-0.61537	0.00240026	Arhgef3
ENSMUSG00000057135	15.2318	-2.43354	0.00241189	Scimp
ENSMUSG00000037922	105.641	-3.45067	0.00241555	Bank1
ENSMUSG00000024399	187.465	-2.64806	0.00241829	Ltb
ENSMUSG00000024382	693.69	0.342702	0.00242454	Ercc3
ENSMUSG00000042502	357.153	-0.364563	0.00246686	Cd2bp2
ENSMUSG00000027636	12.6744	-2.45541	0.00247624	Sla2
ENSMUSG00000029570	69.642	-1.38078	0.00248877	Lfng
ENSMUSG00000001420	275.689	0.480628	0.00248909	Tmem79
ENSMUSG00000020159	83.3018	-1.0622	0.00249404	Gabrp
ENSMUSG00000037979	21.97	-1.29148	0.00251826	Ccdc92
ENSMUSG00000037172	1386.39	0.27669	0.00251924	E330009J07Rik
ENSMUSG00000073854	61.6636	0.966363	0.00251924	NA
ENSMUSG00000021411	42.9879	-2.22666	0.0025493	Pxdc1
ENSMUSG00000075254	182.341	-0.825111	0.00255493	Heg1
ENSMUSG00000025730	191.049	0.495165	0.00256704	Rab40c
ENSMUSG00000028245	219.82	-0.678072	0.00257073	Nsmaf
ENSMUSG00000079111	1169.6	0.500022	0.00257484	Kdelr2
ENSMUSG00000051000	259.787	0.435962	0.00259892	Fam160a1
ENSMUSG00000003477	67.6601	-1.7406	0.00261445	Inmt
ENSMUSG00000033006	136.571	-1.09258	0.00261445	Sox10
ENSMUSG00000005360	465.116	0.351588	0.00262626	Slc1a3
ENSMUSG00000017664	1643.34	0.393484	0.00263496	Slc35c2
ENSMUSG00000031360	147.894	-0.55028	0.00263496	Ctps2
ENSMUSG00000038178	111.661	-1.31254	0.00263496	Slc43a2
ENSMUSG00000076934	427.744	-1.53067	0.00263496	Iglv1
ENSMUSG00000039304	125.683	-1.37381	0.00263522	Tnfsf10
ENSMUSG00000027207	315.602	0.388893	0.00263826	Galk2
ENSMUSG00000085950	93.2941	1.13908	0.00263826	Gm13589
ENSMUSG00000029622	1745.63	-0.445691	0.00264674	Arpc1b
ENSMUSG00000027276	45.1781	-0.956113	0.00265222	Jag1
ENSMUSG00000025223	429.437	-0.436301	0.00265462	Ldb1
ENSMUSG00000029401	96.3974	-0.75123	0.00265462	Rilpl2
ENSMUSG00000030588	338.815	0.492652	0.00265462	Yif1b
ENSMUSG00000037366	192.462	0.772678	0.00265462	Pafah2
ENSMUSG00000057069	2604.49	0.448212	0.00265462	Ero1lb
ENSMUSG00000078349	365.252	0.47366	0.00265462	AW011738
ENSMUSG00000060938	5176.31	-0.338998	0.002661	Rpl26
ENSMUSG00000055850	1532.58	0.366177	0.00268444	Rnf181
ENSMUSG00000031442	400.439	0.659657	0.0027209	Mcf2l
ENSMUSG00000042116	76.7955	-0.726268	0.00272773	Vwa1
ENSMUSG00000029096	104.298	-0.690117	0.00273074	Htra3
ENSMUSG00000038843	41.5754	-1.80546	0.00273074	Gcnt1
ENSMUSG00000005823	1309.53	0.37865	0.0027309	Gpr108
ENSMUSG00000026304	34.7611	-1.73847	0.00273185	Rab17
ENSMUSG00000032116	2833.53	0.372314	0.00274099	Stt3a
ENSMUSG00000094356	30.0468	-2.32337	0.00275155	Igkv8-28
ENSMUSG00000084796	20.9444	-3.11807	0.00275164	Mir142hg
ENSMUSG00000002741	1044.35	0.30779	0.00275588	Ykt6
ENSMUSG00000022040	120.895	0.622685	0.00275597	Ephx2
ENSMUSG00000030739	137.154	-0.964557	0.00275689	Myh14
ENSMUSG00000064215	1677.24	0.629207	0.00276285	Ifi27
ENSMUSG00000026979	237.319	-1.12464	0.0027643	Psd4
ENSMUSG00000032281	156.502	1.47411	0.0027643	Acsbg1
ENSMUSG00000052760	12.7304	-2.52509	0.00276665	A630001G21Rik
ENSMUSG00000026395	479.818	-2.31879	0.00277392	Ptprc
ENSMUSG00000021559	64.7091	-0.882637	0.00277913	Dapk1
ENSMUSG00000047045	197.639	-0.644465	0.00278248	Tmem164
ENSMUSG00000060419	2324.56	-0.337267	0.00278662	Rps16-ps2
ENSMUSG00000030844	86.0345	-1.19049	0.00278851	Rgs10
ENSMUSG00000031545	346.73	-0.829327	0.00279009	Gpat4
ENSMUSG00000024614	149.875	-0.494361	0.00281904	Tmx3
ENSMUSG00000039783	31.7068	-2.1232	0.00281904	Kmo
ENSMUSG00000053716	222.169	0.418285	0.00281904	Dusp7
ENSMUSG00000031993	670.578	0.398688	0.00282679	Snx19
ENSMUSG00000035203	1739.47	0.334539	0.00285031	Epn1
ENSMUSG00000020108	442.945	-0.41843	0.00285172	Ddit4
ENSMUSG00000002980	63.4099	-0.915918	0.00285964	Bcam
ENSMUSG00000031750	76.5472	-1.24059	0.00286882	Il34
ENSMUSG00000074064	550.776	0.395696	0.00288909	Mlycd
ENSMUSG00000026187	246.068	0.410786	0.00289213	Xrcc5
ENSMUSG00000039427	253.416	0.461937	0.00289782	Alg1
ENSMUSG00000035493	233.41	-1.27625	0.00289884	Tgfbi
ENSMUSG00000070780	659.077	0.483838	0.00290978	Rbm47
ENSMUSG00000029992	2582.89	0.433781	0.0029117	Gfpt1
ENSMUSG00000042359	676.352	0.659386	0.0029117	Osbpl6
ENSMUSG00000021248	4787.13	0.373565	0.00291498	Tmed10
ENSMUSG00000063952	117.366	-1.27849	0.00291498	Brpf3
ENSMUSG00000058239	509.744	-0.417564	0.00291832	Usf2
ENSMUSG00000008822	133.66	0.579263	0.00291889	Acyp1
ENSMUSG00000047446	92.0669	-0.717174	0.00291889	Arl4a
ENSMUSG00000085786	11.6188	-2.04046	0.00291889	Gm15987
ENSMUSG00000031066	22.8476	-1.78968	0.00292158	Usp11
ENSMUSG00000013419	120.243	-0.989292	0.00292649	Zfp651
ENSMUSG00000022358	218.445	-0.554111	0.00292879	Fbxo32
ENSMUSG00000032263	477.494	0.50116	0.00293035	Bckdhb
ENSMUSG00000039168	1182.63	0.407172	0.00293759	Dap
ENSMUSG00000068129	17.7328	-2.1316	0.00295396	Cst7
ENSMUSG00000095307	167.169	1.04244	0.00295694	Gm12573
ENSMUSG00000018770	1570.96	0.28582	0.00295713	Atp5g3
ENSMUSG00000034673	131.665	-0.870514	0.00297001	Pbx2
ENSMUSG00000030802	3328.96	0.458328	0.00298113	Bckdk
ENSMUSG00000027712	1149.32	0.458937	0.00298203	Anxa5
ENSMUSG00000044080	215.199	-0.49668	0.00299169	S100a1
ENSMUSG00000031659	144.532	-1.54755	0.00299299	Adcy7
ENSMUSG00000074063	620.307	0.583261	0.00299299	Osgin1
ENSMUSG00000050390	2561.06	0.455364	0.0030017	C77080
ENSMUSG00000025162	1228.83	-0.242118	0.0030025	Csnk1d
ENSMUSG00000033220	397.093	-2.15058	0.00300291	Rac2
ENSMUSG00000021356	84.2336	-1.47017	0.0030071	Irf4
ENSMUSG00000041577	117.134	-0.695418	0.00301538	Prelp
ENSMUSG00000055799	59.2182	-1.15294	0.00301806	Tcf7l1
ENSMUSG00000026356	654.79	0.346973	0.00302103	Dars
ENSMUSG00000037300	532.64	0.524287	0.00302606	Ttc13
ENSMUSG00000061758	204.721	-0.601052	0.00306005	Akr1b10
ENSMUSG00000071253	575.557	0.560804	0.00306005	Slc25a16
ENSMUSG00000037331	1510.19	0.242327	0.00306121	Larp1
ENSMUSG00000025422	42.6202	-1.63816	0.00306174	Agap2
ENSMUSG00000031897	183.547	-1.40102	0.00308315	Psmb10
ENSMUSG00000031880	13.953	-2.33092	0.00309386	Rrad
ENSMUSG00000032513	1186.77	0.505485	0.00309797	Gorasp1
ENSMUSG00000041220	26.9681	-1.37367	0.00311663	Elovl6
ENSMUSG00000031112	23.0041	-1.68895	0.0031185	Stk26
ENSMUSG00000025016	3657.59	0.441783	0.00312193	Tm9sf3
ENSMUSG00000030551	143.481	0.685312	0.00312708	Nr2f2
ENSMUSG00000070034	174.631	-1.356	0.00313179	Sp110
ENSMUSG00000020581	16018.6	0.639569	0.00313361	Agr2
ENSMUSG00000032023	9.09418	-3.86272	0.00317198	Jhy
ENSMUSG00000026554	1755.15	0.394235	0.00318586	Dcaf8
ENSMUSG00000035572	450.97	0.541392	0.00319057	Dcaf10
ENSMUSG00000040405	8.76227	-3.72396	0.00319057	Havcr1
ENSMUSG00000032757	923.343	0.509947	0.00319612	Bet1
ENSMUSG00000026249	52.9274	-1.00835	0.00320052	Serpine2
ENSMUSG00000052593	199.021	-0.738065	0.00320052	Adam17
ENSMUSG00000055022	121.204	1.73593	0.00320571	Cntn1
ENSMUSG00000079015	21.6723	-3.04402	0.00320776	Serpina1c
ENSMUSG00000022231	38.6545	-0.926952	0.00326238	Sema5a
ENSMUSG00000032609	13.5704	-1.66062	0.00327496	Klhdc8b
ENSMUSG00000018417	81.9981	-1.26954	0.00328521	Myo1b
ENSMUSG00000029048	1599.82	0.417804	0.00329023	Rer1
ENSMUSG00000014543	21.7237	-2.03431	0.00329676	Klra17
ENSMUSG00000068335	49.4238	-1.3387	0.00330318	Dok1
ENSMUSG00000028800	227.81	-0.584746	0.00331181	Hdac1
ENSMUSG00000029771	96.7884	-1.53311	0.00331345	Irf5
ENSMUSG00000028957	372.266	1.19277	0.00332556	Per3
ENSMUSG00000021066	35.6453	0.981199	0.00333239	Atl1
ENSMUSG00000006519	257.428	-1.18462	0.00333933	Cyba
ENSMUSG00000019295	288.622	0.48998	0.00333933	Tmem129
ENSMUSG00000024810	64.3226	-1.01054	0.00333933	Il33
ENSMUSG00000020715	1428.36	0.602295	0.00335655	Ern1
ENSMUSG00000033955	1885.02	0.480509	0.00335947	Tnks1bp1
ENSMUSG00000029554	195.443	0.485836	0.00336796	Mad1l1
ENSMUSG00000009863	1060.87	0.47286	0.00336972	Sdhb
ENSMUSG00000029775	734.55	0.571188	0.00337602	Klhdc10
ENSMUSG00000037364	396.483	-0.396851	0.00338553	Srrt
ENSMUSG00000024769	716.842	0.435739	0.00341111	Cdc42bpg
ENSMUSG00000038578	26.9322	-1.43118	0.00341352	Susd1
ENSMUSG00000030647	794.275	0.502094	0.00341534	Ndufc2
ENSMUSG00000059142	53.6837	-0.859747	0.00341855	Zfp945
ENSMUSG00000031311	1077.19	-0.291909	0.00342005	Nono
ENSMUSG00000020227	348.152	0.440798	0.0034455	Irak3
ENSMUSG00000038156	40.468	-1.19525	0.0034455	Spon1
ENSMUSG00000081769	10.901	-1.72281	0.0034482	Gm12216
ENSMUSG00000034320	1244.16	0.347203	0.00344989	Slc26a2
ENSMUSG00000027246	19.3091	-1.93855	0.00346969	Ell3
ENSMUSG00000030771	41.8208	1.02093	0.00349515	NA
ENSMUSG00000036896	630.741	-1.00395	0.00349543	C1qc
ENSMUSG00000022479	26.6964	-1.26965	0.00349663	Vdr
ENSMUSG00000032089	134.629	-1.75969	0.00349663	Il10ra
ENSMUSG00000014426	324.208	0.400454	0.003499	Map3k4
ENSMUSG00000033352	385.183	0.342575	0.00351766	Map2k4
ENSMUSG00000073405	122.822	-0.913755	0.00352233	H2-T-ps
ENSMUSG00000023961	140.099	-0.52649	0.00352938	Enpp4
ENSMUSG00000030275	4098.74	0.370078	0.00352938	Etnk1
ENSMUSG00000052783	94.0069	0.686285	0.00352993	Grk4
ENSMUSG00000054920	38.1886	-1.24431	0.00353645	Klhl5
ENSMUSG00000037784	80.1579	0.715808	0.00355644	Dzip1l
ENSMUSG00000005370	116.423	-0.588056	0.00356174	Msh6
ENSMUSG00000027593	660.948	-0.375481	0.00356174	Raly
ENSMUSG00000066000	73.1556	0.913272	0.00356174	Zfp979
ENSMUSG00000094124	17.3975	-1.59585	0.00356174	Ighv1-74
ENSMUSG00000041926	456.937	0.416107	0.00356642	Rnpep
ENSMUSG00000030522	1091.59	0.497013	0.00357108	Mtmr10
ENSMUSG00000085623	141.25	0.671402	0.00360691	Gm16041
[truncated: 1,937 more rows]
