# Supplementary material for: Toll-Like Receptor 7 Is Required for Lacrimal Gland Autoimmunity and Type 1 Diabetes Development in Male Nonobese Diabetic Mice
Source: Int J Mol Sci. 2020 Dec 13;21(24):9478. doi: 10.3390/ijms21249478 (PMC7764018; doi:10.3390/ijms21249478)
Supplement: Supplementary file 1 [file ijms-21-09478-s001.zip › ijms-1016679-supplementary/Supplemental Table S2.xlsx]

## Sheet: Legend
Supplemental Table S2. Full list of enriched pathways. DE genes were analyzed using the iPathwayGuide platform to determine pathway enrichment by overrepresentation analyses and, when possible, by impact analyses. Analyses included Bonferroni correction for multiple comparisons.

## Sheet: Enriched pathways list
pName	countDE	countAll	pv_bonferroni	pAcc_bonferroni	pComb_bonferroni	pORA_bonferroni
Cell adhesion molecules (CAMs)	66	101	4.33728e-10			4.33728e-10
Cytokine-cytokine receptor interaction	76	139	3.62973e-06	0.0969515	2.17335e-06	2.04279e-06
Antigen processing and presentation	39	63	3.62973e-06	0.0969515	2.17335e-06	0.000143788
Phagosome	71	131	1.03545e-05			1.03545e-05
Human T-cell leukemia virus 1 infection	93	200	7.06395e-05	0.678661	4.22965e-05	0.00104633
Natural killer cell mediated cytotoxicity	41	77	0.000131654	0.0969515	7.88301e-05	0.014132
Complement and coagulation cascades	27	45	0.000173417	0.0969515	0.000103836	0.0189103
Leukocyte transendothelial migration	46	88	0.00024835	0.290855	0.000148703	0.00921803
Hematopoietic cell lineage	41	69	0.000349251			0.000349251
Viral myocarditis	40	56	0.000494115	1	0.000295859	2.04145e-07
Valine, leucine and isoleucine degradation	30	47	0.00123889			0.00123889
Allograft rejection	27	31	0.00186079	1	0.00111418	4.8174e-08
Type I diabetes mellitus	29	36	0.0018728	1	0.00112137	4.21408e-07
Graft-versus-host disease	26	32	0.00194949	1	0.00116728	2.21281e-06
Th17 cell differentiation	45	89	0.00201739	0.775612	0.00120795	0.0320522
Autoimmune thyroid disease	28	31	0.00228492	1	0.00136813	3.0347e-09
Chemokine signaling pathway	63	144	0.00230171	0.0969515	0.00137818	0.295195
Intestinal immune network for IgA production	25	29	0.0025957	1	0.00155422	3.80251e-07
Epstein-Barr virus infection	90	185	0.00297573	1	0.00178176	0.000133395
Th1 and Th2 cell differentiation	44	73	0.00312393	1	0.0018705	8.01397e-05
Systemic lupus erythematosus	25	39	0.00337914	1	0.00202331	0.00717889
Protein processing in endoplasmic reticulum	74	152	0.00482836	1	0.00289106	0.00134239
Staphylococcus aureus infection	23	35	0.00570412	1	0.00341543	0.00847991
B cell receptor signaling pathway	37	69	0.0184087	1	0.0110225	0.0270137
Metabolic pathways	383	1055	0.0332391			0.0332391
Human cytomegalovirus infection	80	189	0.0462628	1	0.0277006	0.226786
T cell receptor signaling pathway	43	90	0.111841	1	0.0669667	0.218018
Leishmaniasis	30	56	0.159254	1	0.0953556	0.126858
Regulation of actin cytoskeleton	68	164	0.167046	1	0.100021	1
Primary immunodeficiency	18	29	0.184126			0.184126
Propanoate metabolism	17	28	0.374342			0.374342
Cellular senescence	56	149	0.43441	0.484758	0.26011	1
cGMP-PKG signaling pathway	48	106	0.455993	1	0.273033	0.479778
Endocrine and other factor-regulated calcium reabsorption	15	33	0.552155	0.581709	0.330611	1
NF-kappa B signaling pathway	36	84	0.567828	1	0.339995	1
Morphine addiction	24	49	0.826906	1	0.495123	1
Rheumatoid arthritis	31	59	0.997214	1	0.597097	0.159776
Fc epsilon RI signaling pathway	23	51	1	1	0.604247	1
Human immunodeficiency virus 1 infection	77	182	1	1	0.619263	0.287292
Tryptophan metabolism	17	30	1			1
Osteoclast differentiation	46	104	1	1	0.670018	1
Kaposi sarcoma-associated herpesvirus infection	68	155	1	1	0.719298	0.172416
Fc gamma R-mediated phagocytosis	33	81	1	1	0.809705	1
Pyruvate metabolism	18	33	1			1
Platelet activation	39	94	1	1	0.865755	1
Asthma	9	13	1			1
Carbon metabolism	41	95	1			1
Rap1 signaling pathway	61	159	1	1	1	1
Salivary secretion	27	52	1	1	1	0.457273
Endocytosis	88	229	1			1
Carbohydrate digestion and absorption	12	24	1	1	1	1
Vascular smooth muscle contraction	35	81	1	1	1	1
Inflammatory mediator regulation of TRP channels	30	68	1			1
Prion diseases	14	26	1	1	1	1
Calcium signaling pathway	44	108	1	1	1	1
Ras signaling pathway	55	160	1	1	1	1
Tuberculosis	58	137	1	1	1	1
Ether lipid metabolism	14	27	1			1
Inflammatory bowel disease (IBD)	20	40	1	1	1	1
Glutathione metabolism	21	45	1			1
Pathways in cancer	136	377	1			1
Bile secretion	21	40	1	1	1	1
Cholinergic synapse	26	72	1	1	1	1
Arginine and proline metabolism	18	38	1			1
alpha-Linolenic acid metabolism	7	11	1			1
Citrate cycle (TCA cycle)	14	28	1			1
Tight junction	48	128	1	1	1	1
Malaria	15	32	1	1	1	1
Synthesis and degradation of ketone bodies	5	7	1			1
Glyoxylate and dicarboxylate metabolism	13	26	1			1
Viral carcinogenesis	64	160	1	1	1	1
GnRH signaling pathway	31	70	1	1	1	1
PD-L1 expression and PD-1 checkpoint pathway in cancer	35	82	1	1	1	1
beta-Alanine metabolism	13	27	1			1
cAMP signaling pathway	48	117	1	1	1	1
Histidine metabolism	9	17	1			1
Renin-angiotensin system	9	17	1			1
Glycosaminoglycan biosynthesis - keratan sulfate	6	10	1			1
Regulation of lipolysis in adipocytes	12	37	1	1	1	1
Riboflavin metabolism	5	8	1			1
TNF signaling pathway	35	95	1	1	1	1
Fatty acid metabolism	21	50	1			1
Biosynthesis of unsaturated fatty acids	11	23	1			1
Butanoate metabolism	9	18	1			1
Type II diabetes mellitus	16	33	1	1	1	1
Pancreatic secretion	24	53	1	1	1	1
N-Glycan biosynthesis	19	45	1			1
Gastric acid secretion	22	47	1	1	1	1
Taurine and hypotaurine metabolism	4	6	1			1
NOD-like receptor signaling pathway	50	135	1	1	1	1
Glycosphingolipid biosynthesis - lacto and neolacto series	8	16	1			1
Mineral absorption	11	26	1	1	1	1
Renin secretion	17	44	1	1	1	1
GABAergic synapse	15	48	1	1	1	1
Cysteine and methionine metabolism	16	38	1			1
Olfactory transduction	12	25	1	1	1	1
Mucin type O-glycan biosynthesis	9	19	1			1
JAK-STAT signaling pathway	40	102	1	1	1	1
Salmonella infection	27	62	1	1	1	1
Proximal tubule bicarbonate reclamation	7	14	1			1
Maturity onset diabetes of the young	3	5	1	1	1	1
Oxytocin signaling pathway	41	101	1	1	1	1
Glycolysis / Gluconeogenesis	20	50	1			1
Non-small cell lung cancer	17	60	1	1	1	1
Retinol metabolism	11	25	1			1
Protein export	11	25	1			1
Selenocompound metabolism	8	17	1			1
Fructose and mannose metabolism	13	31	1			1
Phototransduction	5	10	1	1	1	1
MAPK signaling pathway	79	219	1	1	1	1
Apoptosis	46	119	1	1	1	1
Chemical carcinogenesis	15	37	1			1
Fatty acid degradation	15	37	1			1
Transcriptional misregulation in cancer	49	129	1	1	1	1
Pertussis	23	57	1	1	1	1
Thyroid hormone synthesis	18	45	1	1	1	1
Toxoplasmosis	37	92	1	1	1	1
Neurotrophin signaling pathway	41	104	1	1	1	1
Arrhythmogenic right ventricular cardiomyopathy (ARVC)	19	43	1	1	1	1
Retrograde endocannabinoid signaling	24	90	1	1	1	1
Colorectal cancer	25	80	1	1	1	1
Arachidonic acid metabolism	14	35	1			1
Starch and sucrose metabolism	9	21	1			1
Synaptic vesicle cycle	16	41	1			1
Nicotine addiction	3	5	1			1
Necroptosis	39	104	1	1	1	1
Drug metabolism - other enzymes	19	50	1			1
Porphyrin and chlorophyll metabolism	10	24	1			1
Chagas disease (American trypanosomiasis)	32	84	1	1	1	1
Herpes simplex virus 1 infection	86	309	1	1	1	1
Vitamin digestion and absorption	6	13	1			1
Neuroactive ligand-receptor interaction	24	58	1	1	1	1
Long-term potentiation	18	47	1	1	1	1
Dopaminergic synapse	33	89	1	1	1	1
Endocrine resistance	31	79	1	1	1	1
Long-term depression	15	40	1	1	1	1
Hypertrophic cardiomyopathy (HCM)	18	48	1			1
Purine metabolism	34	96	1			1
Peroxisome	25	69	1			1
Nitrogen metabolism	4	8	1			1
Ascorbate and aldarate metabolism	4	8	1			1
Circadian entrainment	24	58	1	1	1	1
Neomycin, kanamycin and gentamicin biosynthesis	2	3	1			1
Drug metabolism - cytochrome P450	13	34	1			1
Adherens junction	24	67	1			1
Biosynthesis of amino acids	21	58	1			1
Thyroid hormone signaling pathway	36	95	1	1	1	1
Notch signaling pathway	18	42	1	1	1	1
Fatty acid biosynthesis	6	14	1			1
Taste transduction	6	16	1	1	1	1
HIF-1 signaling pathway	32	83	1	1	1	1
RNA transport	33	145	1	1	1	1
Glutamatergic synapse	21	61	1	1	1	1
Fatty acid elongation	8	20	1			1
C-type lectin receptor signaling pathway	35	91	1	1	1	1
Nicotinate and nicotinamide metabolism	9	23	1			1
Human papillomavirus infection	83	263	1	1	1	1
Cardiac muscle contraction	14	38	1			1
Ovarian steroidogenesis	10	22	1	1	1	1
Melanogenesis	27	68	1	1	1	1
Thiamine metabolism	4	9	1			1
Linoleic acid metabolism	4	9	1			1
Serotonergic synapse	22	56	1	1	1	1
Relaxin signaling pathway	31	97	1	1	1	1
Phenylalanine metabolism	5	12	1			1
2-Oxocarboxylic acid metabolism	6	15	1			1
Metabolism of xenobiotics by cytochrome P450	13	36	1			1
Thyroid cancer	13	32	1	1	1	1
Collecting duct acid secretion	7	18	1			1
Glycosaminoglycan biosynthesis - chondroitin sulfate / dermatan sulfate	7	18	1			1
Tyrosine metabolism	8	21	1			1
Alanine, aspartate and glutamate metabolism	10	27	1			1
Focal adhesion	58	165	1	1	1	1
Oocyte meiosis	23	88	1	1	1	1
Antifolate resistance	8	29	1	1	1	1
mTOR signaling pathway	36	125	1	1	1	1
MicroRNAs in cancer	38	114	1			1
Aldosterone-regulated sodium reabsorption	10	26	1	1	1	1
Hedgehog signaling pathway	14	34	1	1	1	1
Proteasome	15	43	1			1
Estrogen signaling pathway	33	88	1	1	1	1
Dilated cardiomyopathy (DCM)	20	50	1	1	1	1
Apoptosis - multiple species	10	28	1			1
Glycine, serine and threonine metabolism	10	28	1			1
Pentose phosphate pathway	9	25	1			1
Alcoholism	26	73	1	1	1	1
Steroid hormone biosynthesis	6	16	1			1
Cell cycle	25	109	1	1	1	1
Mitophagy - animal	15	61	1	1	1	1
Aminoacyl-tRNA biosynthesis	15	44	1			1
Adrenergic signaling in cardiomyocytes	33	92	1	1	1	1
Cholesterol metabolism	11	30	1	1	1	1
ErbB signaling pathway	25	71	1	1	1	1
Influenza A	44	124	1	1	1	1
Ferroptosis	14	35	1	1	1	1
Lysosome	37	114	1			1
AGE-RAGE signaling pathway in diabetic complications	27	84	1	1	1	1
SNARE interactions in vesicular transport	12	31	1	1	1	1
Amphetamine addiction	14	38	1	1	1	1
Legionellosis	18	46	1	1	1	1
Central carbon metabolism in cancer	20	55	1	1	1	1
Fat digestion and absorption	6	17	1			1
Ribosome	41	128	1			1
Acute myeloid leukemia	22	60	1	1	1	1
Pantothenate and CoA biosynthesis	5	14	1			1
Aldosterone synthesis and secretion	23	61	1	1	1	1
Phospholipase D signaling pathway	36	107	1	1	1	1
mRNA surveillance pathway	16	78	1	1	1	1
Amino sugar and nucleotide sugar metabolism	14	43	1			1
Insulin resistance	29	86	1	1	1	1
Vasopressin-regulated water reabsorption	13	34	1	1	1	1
Cortisol synthesis and secretion	14	39	1	1	1	1
Cushing syndrome	31	102	1	1	1	1
Basal cell carcinoma	10	35	1	1	1	1
Glycerophospholipid metabolism	22	69	1			1
Longevity regulating pathway - multiple species	18	53	1	1	1	1
Fanconi anemia pathway	4	41	1	1	1	1
ECM-receptor interaction	15	58	1	1	1	1
Glycosaminoglycan degradation	5	15	1			1
Sphingolipid signaling pathway	34	101	1	1	1	1
Bladder cancer	8	34	1	1	1	1
Base excision repair	9	28	1			1
Valine, leucine and isoleucine biosynthesis	1	2	1			1
Caffeine metabolism	1	2	1			1
Breast cancer	33	99	1	1	1	1
Melanoma	14	55	1	1	1	1
Pyrimidine metabolism	15	48	1			1
Apelin signaling pathway	36	103	1	1	1	1
Galactose metabolism	7	22	1			1
Insulin signaling pathway	38	117	1	1	1	1
Sulfur metabolism	3	9	1			1
Insulin secretion	15	49	1	1	1	1
Hippo signaling pathway	36	111	1	1	1	1
Gap junction	22	62	1	1	1	1
Parathyroid hormone synthesis, secretion and action	26	77	1	1	1	1
Pentose and glucuronate interconversions	5	16	1			1
Autophagy - animal	36	120	1	1	1	1
Vitamin B6 metabolism	2	6	1			1
Alzheimer disease	41	142	1	1	1	1
Pancreatic cancer	18	72	1	1	1	1
RIG-I-like receptor signaling pathway	12	47	1	1	1	1
Autophagy - other	8	31	1	1	1	1
Hepatitis C	29	124	1	1	1	1
Glycosphingolipid biosynthesis - globo and isoglobo series	3	10	1			1
Folate biosynthesis	5	17	1			1
Endometrial cancer	15	55	1	1	1	1
Adipocytokine signaling pathway	19	54	1	1	1	1
PI3K-Akt signaling pathway	71	241	1	1	1	1
ABC transporters	9	31	1			1
VEGF signaling pathway	17	49	1	1	1	1
Gastric cancer	33	100	1	1	1	1
Biotin metabolism	1	3	1			1
D-Glutamine and D-glutamate metabolism	1	3	1			1
Phenylalanine, tyrosine and tryptophan biosynthesis	1	3	1			1
Glucagon signaling pathway	23	76	1	1	1	1
Proteoglycans in cancer	52	160	1	1	1	1
Circadian rhythm	9	27	1	1	1	1
Prolactin signaling pathway	17	55	1	1	1	1
Lysine degradation	15	52	1			1
Primary bile acid biosynthesis	2	7	1			1
Prostate cancer	25	86	1			1
Other types of O-glycan biosynthesis	5	18	1			1
Glioma	21	65	1	1	1	1
Glycosphingolipid biosynthesis - ganglio series	3	11	1			1
EGFR tyrosine kinase inhibitor resistance	24	72	1	1	1	1
Glycerolipid metabolism	12	43	1			1
Fluid shear stress and atherosclerosis	38	116	1	1	1	1
Inositol phosphate metabolism	18	64	1			1
Hippo signaling pathway - multiple species	8	24	1	1	1	1
Progesterone-mediated oocyte maturation	19	72	1	1	1	1
Non-homologous end-joining	3	12	1			1
Chronic myeloid leukemia	19	73	1	1	1	1
p53 signaling pathway	16	61	1	1	1	1
Terpenoid backbone biosynthesis	5	20	1			1
Measles	37	115	1	1	1	1
Nucleotide excision repair	11	42	1			1
Axon guidance	38	132	1	1	1	1
African trypanosomiasis	7	21	1	1	1	1
Arginine biosynthesis	3	13	1			1
Toll-like receptor signaling pathway	20	74	1	1	1	1
Mismatch repair	5	21	1			1
Renal cell carcinoma	19	64	1	1	1	1
Choline metabolism in cancer	24	79	1	1	1	1
Glycosylphosphatidylinositol (GPI)-anchor biosynthesis	6	25	1			1
Hepatitis B	40	134	1	1	1	1
IL-17 signaling pathway	15	57	1	1	1	1
FoxO signaling pathway	35	113	1	1	1	1
PPAR signaling pathway	15	48	1	1	1	1
Platinum drug resistance	20	64	1	1	1	1
Sphingolipid metabolism	9	37	1			1
One carbon pool by folate	4	18	1			1
Steroid biosynthesis	3	14	1			1
Amyotrophic lateral sclerosis (ALS)	12	38	1	1	1	1
Phosphatidylinositol signaling system	22	84	1			1
Thermogenesis	36	178	1	1	1	1
Protein digestion and absorption	11	45	1			1
TGF-beta signaling pathway	18	64	1	1	1	1
Cocaine addiction	8	26	1	1	1	1
Mannose type O-glycan biosynthesis	4	19	1			1
Phosphonate and phosphinate metabolism	1	6	1			1
Amoebiasis	18	69	1	1	1	1
Hepatocellular carcinoma	40	133	1	1	1	1
Wnt signaling pathway	32	110	1	1	1	1
Huntington disease	41	148	1	1	1	1
Bacterial invasion of epithelial cells	19	64	1	1	1	1
DNA replication	7	33	1			1
Parkinson disease	27	107	1	1	1	1
Ubiquitin mediated proteolysis	33	129	1			1
Homologous recombination	6	30	1			1
Small cell lung cancer	20	80	1	1	1	1
Glycosaminoglycan biosynthesis - heparan sulfate / heparin	3	18	1			1
Cytosolic DNA-sensing pathway	12	44	1	1	1	1
AMPK signaling pathway	28	102	1	1	1	1
Longevity regulating pathway	20	75	1	1	1	1
Sulfur relay system	1	8	1	1	1	1
Non-alcoholic fatty liver disease (NAFLD)	31	126	1	1	1	1
Signaling pathways regulating pluripotency of stem cells	20	89	1			1
RNA degradation	17	69	1	1	1	1
Other glycan degradation	2	16	1			1
Oxidative phosphorylation	22	102	1			1
RNA polymerase	3	28	1			1
Basal transcription factors	4	39	1			1
Ribosome biogenesis in eukaryotes	9	72	1			1
Spliceosome	20	126	1			1
