# Supplementary material for: Toll-Like Receptor 7 Is Required for Lacrimal Gland Autoimmunity and Type 1 Diabetes Development in Male Nonobese Diabetic Mice
Source: Int J Mol Sci. 2020 Dec 13;21(24):9478. doi: 10.3390/ijms21249478 (PMC7764018; doi:10.3390/ijms21249478)
Supplement: Supplementary file 1 [file ijms-21-09478-s001.zip › ijms-1016679-supplementary/Supplemental Table S3.xlsx]

## Sheet: Legend
Supplemental Table S3. Full list of DE genes in the Cell adhesion molecules pathway identified as enriched by iPathwayGuide analysis.

## Sheet: Cell adhesion pathway DE genes
symbol	entrez	logfc	adjpv
H2-Ob	15002	-3.94349	0.000705275
Cd22	12483	-3.31601	0.000119483
Glycam1	14663	-3.13053	0.0122344
Pdcd1	18566	-3.08293	2.57387e-06
H2-Oa	15001	-3.06688	0.000401944
Sell	20343	-2.80719	0.00867872
Cd2	12481	-2.76434	0.0101636
H2-DMb2	15000	-2.76392	0.00175181
H2-Q7	15018	-2.59737	0.0188494
Ctla4	12477	-2.56514	0.01004
H2-DMb1	14999	-2.45054	4.94619e-05
Icam2	15896	-2.34688	0.00491387
Ptprc	19264	-2.31879	0.00277392
Vcam1	22329	-2.31768	1.44314e-05
Icos	54167	-2.23496	0.0119987
Cd6	12511	-2.19183	0.0117784
Itgb7	16421	-2.14073	0.000507278
H2-Q10	15007	-2.11732	0.0183877
H2-DMa	14998	-2.1042	0.00010447
Tigit	100043314	-2.07574	0.00233162
H2-Ab1	14961	-2.04817	0.000679758
H2-M2	14990	-2.04547	0.0384117
H2-Eb1	14969	-2.0441	0.000940714
Cd40	21939	-2.01423	0.0187234
H2-Q6	110557	-2.00357	0.00563999
Cd4	12504	-1.98821	0.000483482
Icosl	50723	-1.925	0.000150307
H2-Bl	14963	-1.92069	0.0244841
H2-Aa	14960	-1.91228	0.00199265
Itgal	16408	-1.87469	0.00443047
Gm11127	100529082	-1.80346	0.00112364
Icam1	15894	-1.79524	0.000409511
H2-M3	14991	-1.77906	0.000191975
Cntn1	12805	1.73593	0.00320571
Spn	20737	-1.70924	0.000323101
H2-K1	14972	-1.70416	0.0242997
Itgb2	16414	-1.61605	0.00180197
Itga4	16401	-1.59632	0.000158679
Cd274	60533	-1.54815	0.00443047
H2-Q4	15015	-1.54298	0.0157014
Cd28	12487	-1.51239	0.0311358
H2-Q1	15006	-1.46801	0.0133866
H2-Q2	15013	-1.42813	0.000506699
Nfasc	269116	-1.41511	9.44595e-05
Cd86	12524	-1.39714	0.00235352
H2-T22	15039	-1.37097	0.0011457
Vsir	74048	-1.35541	0.00892295
Pecam1	18613	-1.28018	5.41112e-06
H2-T10	15024	-1.25305	0.00150418
Mpzl1	68481	-1.17466	0.000644298
L1cam	16728	-1.13435	0.00182677
Pvr	52118	-1.10754	1e-06
Selplg	20345	-1.05787	0.0428046
Sdc2	15529	-1.02755	0.00641939
H2-D1	14964	-0.978516	0.00116059
Cldn1	12737	-0.968266	0.030391
H2-T23	15040	-0.943757	0.00797634
H2-T-ps	667803	-0.913755	0.00352233
Itgb8	320910	-0.913498	0.00889544
Nectin1	58235	-0.812062	0.0342559
Sdc3	20970	0.77688	5.21451e-06
Cldn7	53624	-0.7409	7.31079e-05
Cd34	12490	-0.671503	0.0412035
Itga6	16403	0.634588	1.1383e-05
Sdc1	20969	0.587698	1.38524e-06
Itgb1	16412	-0.235754	0.0180578
