# Supplementary material for: Toll-Like Receptor 7 Is Required for Lacrimal Gland Autoimmunity and Type 1 Diabetes Development in Male Nonobese Diabetic Mice
Source: Int J Mol Sci. 2020 Dec 13;21(24):9478. doi: 10.3390/ijms21249478 (PMC7764018; doi:10.3390/ijms21249478)
Supplement: Supplementary file 1 [file ijms-21-09478-s001.zip › ijms-1016679-supplementary/Supplemental Table S4.xlsx]

## Sheet: Legend
Supplemental Table S4. Full list of DE genes in the Cytokine-cytokine receptor interaction pathway identified as enriched by iPathwayGuide analysis.

## Sheet: Cytokine-cytokine R DE genes
symbol	entrez	logfc	adjpv
Il21	60505	-4.57119	0.0022667
Tnfrsf13c	72049	-3.77041	0.000709609
Cxcr5	12145	-3.63713	0.00140874
Ccl20	20297	-3.39023	1e-06
Cxcr4	12767	-3.24664	1e-06
Cxcl13	55985	-3.00501	1e-06
Ccr6	12458	-2.91986	7.7089e-05
Tnfsf8	21949	-2.73458	0.000329532
Ccl19	24047	-2.70432	0.0233103
Ltb	16994	-2.64806	0.00241829
Gdf11	14561	-2.64641	0.00122601
Lta	16992	-2.55038	0.0384967
Clcf1	56708	-2.52785	0.00683141
Il21r	60504	-2.48442	0.000977418
Bmp6	12161	2.47773	1e-06
Relt	320100	-2.34666	0.000256582
Il16	16170	-2.20735	4.43098e-06
Tnfrsf4	22163	-2.19887	0.0159913
Xcl1	16963	-2.17867	0.0271492
Tnfrsf13b	57916	-2.13776	1.70029e-06
Il2rg	16186	-2.02936	0.00825588
Cd40	21939	-2.01423	0.0187234
Il4ra	16190	-1.99058	0.000168526
Cd4	12504	-1.98821	0.000483482
Tnfsf14	50930	-1.98672	0.00640593
Il27ra	50931	-1.96782	0.00505047
Prlr	19116	-1.93386	1e-06
Tnfsf13b	24099	-1.91228	0.00966016
Ccr7	12775	-1.84193	0.0201537
Cxcr3	12766	-1.8305	0.0286578
Il2rb	16185	-1.81081	0.0126603
Cxcl1	14825	1.77119	1e-06
Il10ra	16154	-1.75969	0.00349663
Tnfrsf19	29820	-1.75397	3.79986e-05
Tnfrsf11b	18383	-1.70036	0.0281002
Ccr1	12768	-1.6456	0.00124557
Tnfrsf14	230979	-1.58109	0.0251319
Tnfrsf18	21936	-1.56991	0.0313711
Ccl9	20308	-1.54716	1e-06
Csf2rb	12983	-1.5138	0.00114754
Cd27	21940	-1.47841	0.0332946
Tnfrsf9	21942	-1.44713	0.0286578
Lepr	16847	1.42983	1.64423e-06
Ccl28	56838	1.41225	1e-06
Tnfsf10	22035	-1.37381	0.00263522
Ccl5	20304	-1.31907	0.00563028
Il34	76527	-1.24059	0.00286882
Tnfrsf1b	21938	-1.18528	0.0370305
Il7r	16197	-1.14131	0.00457229
Osmr	18414	-1.13474	0.00220728
Tgfb1	21803	-1.10528	0.0137642
Tgfb2	21808	1.04612	0.00693664
Il33	77125	-1.01054	0.00333933
Il3ra	16188	-1.00704	0.00946463
Il6ra	16194	-0.983366	0.0232125
Il1rl2	107527	0.948119	1e-06
Cxcl16	66102	-0.938063	0.0308475
Il13ra1	16164	-0.876309	0.0114804
Cxcl17	232983	-0.861557	0.00408333
Il17ra	16172	-0.831369	0.00206804
Cxcl12	20315	-0.795245	9.00367e-06
Il17rc	171095	0.76945	2.1259e-06
Gdf5	14563	0.745399	0.0332352
Csf1r	12978	-0.672234	0.012632
Crlf2	57914	-0.656442	0.0474216
Cxcl14	57266	-0.649121	0.0376828
Ifngr1	15979	-0.632008	0.00702709
Il1rap	16180	0.607348	0.00709483
Ifnar2	15976	-0.588624	0.02841
Tgfbr2	21813	-0.582278	0.00156265
Ifnar1	15975	-0.536342	0.00697998
Il17re	57890	0.508956	0.0158715
Acvr1b	11479	0.457138	0.00493564
Tnfrsf1a	21937	-0.387469	0.001847
Il10rb	16155	-0.360487	0.037191
Tnfsf13	69583	0.280503	0.012019
