# Supplementary material for: Toll-Like Receptor 7 Is Required for Lacrimal Gland Autoimmunity and Type 1 Diabetes Development in Male Nonobese Diabetic Mice
Source: Int J Mol Sci. 2020 Dec 13;21(24):9478. doi: 10.3390/ijms21249478 (PMC7764018; doi:10.3390/ijms21249478)
Supplement: Supplementary file 1 [file ijms-21-09478-s001.zip › ijms-1016679-supplementary/Supplemental Table S5.xlsx]

## Sheet: Legend
Supplemental Table S5. Lists of DE genes upregulated in WT lacrimal glands in a TLR7-dependent manner, IFNAR1-dependent manner, or TLR7- and IFNAR1-dependent manner from RNA-seq studies. Genes from the RNA-seq studies (WT vs Tlr7 ko; WT vs Ifnar1 ko) that were DE with at least 2-fold upregulation in WT compared to respective KO were compared to identify genes unique to the TLR7 data set (TLR7-dep…

## Sheet: Gene lists
	UNIQUE TO TLR7		COMMON TO TLR7 and IFNAR1		UNIQUE TO IFNAR1
	208 elements included exclusively in "TLR7":		997 common elements in "TLR7" and "IFNAR1":		666 elements included exclusively in "IFNAR1":
	ENSMUSG00000076612		ENSMUSG00000015451		ENSMUSG00000032690
	ENSMUSG00000096805		ENSMUSG00000076613		ENSMUSG00000051747
	ENSMUSG00000087262		ENSMUSG00000027718		ENSMUSG00000031097
	ENSMUSG00000020884		ENSMUSG00000070880		ENSMUSG00000006457
	ENSMUSG00000097993		ENSMUSG00000072844		ENSMUSG00000038239
	ENSMUSG00000062038		ENSMUSG00000041538		ENSMUSG00000049134
	ENSMUSG00000022491		ENSMUSG00000032023		ENSMUSG00000022519
	ENSMUSG00000076570		ENSMUSG00000036169		ENSMUSG00000032648
	ENSMUSG00000076709		ENSMUSG00000051590		ENSMUSG00000030592
	ENSMUSG00000051890		ENSMUSG00000068105		ENSMUSG00000030730
	ENSMUSG00000052760		ENSMUSG00000066366		ENSMUSG00000030672
	ENSMUSG00000076518		ENSMUSG00000040405		ENSMUSG00000094796
	ENSMUSG00000056671		ENSMUSG00000047880		ENSMUSG00000057346
	ENSMUSG00000076939		ENSMUSG00000057337		ENSMUSG00000026358
	ENSMUSG00000086416		ENSMUSG00000059994		ENSMUSG00000082976
	ENSMUSG00000038271		ENSMUSG00000018907		ENSMUSG00000034459
	ENSMUSG00000095007		ENSMUSG00000039691		ENSMUSG00000000386
	ENSMUSG00000094356		ENSMUSG00000030017		ENSMUSG00000068246
	ENSMUSG00000096594		ENSMUSG00000037922		ENSMUSG00000078853
	ENSMUSG00000047842		ENSMUSG00000042474		ENSMUSG00000040694
	ENSMUSG00000076564		ENSMUSG00000024033		ENSMUSG00000025498
	ENSMUSG00000038172		ENSMUSG00000024673		ENSMUSG00000078763
	ENSMUSG00000095298		ENSMUSG00000026166		ENSMUSG00000034855
	ENSMUSG00000050271		ENSMUSG00000063011		ENSMUSG00000082292
	ENSMUSG00000076541		ENSMUSG00000008193		ENSMUSG00000046480
	ENSMUSG00000094433		ENSMUSG00000048279		ENSMUSG00000079362
	ENSMUSG00000031758		ENSMUSG00000026616		ENSMUSG00000074896
	ENSMUSG00000094478		ENSMUSG00000030577		ENSMUSG00000032661
	ENSMUSG00000024043		ENSMUSG00000003379		ENSMUSG00000095028
	ENSMUSG00000059336		ENSMUSG00000057606		ENSMUSG00000029417
	ENSMUSG00000096715		ENSMUSG00000055116		ENSMUSG00000079563
	ENSMUSG00000076680		ENSMUSG00000045382		ENSMUSG00000023132
	ENSMUSG00000054320		ENSMUSG00000014030		ENSMUSG00000076928
	ENSMUSG00000095497		ENSMUSG00000018623		ENSMUSG00000030401
	ENSMUSG00000060924		ENSMUSG00000032946		ENSMUSG00000029561
	ENSMUSG00000004110		ENSMUSG00000021123		ENSMUSG00000035692
	ENSMUSG00000095583		ENSMUSG00000085887		ENSMUSG00000079017
	ENSMUSG00000069893		ENSMUSG00000040592		ENSMUSG00000026817
	ENSMUSG00000061577		ENSMUSG00000026080		ENSMUSG00000090215
	ENSMUSG00000002289		ENSMUSG00000030468		ENSMUSG00000039699
	ENSMUSG00000094509		ENSMUSG00000030724		ENSMUSG00000020297
	ENSMUSG00000038132		ENSMUSG00000050014		ENSMUSG00000027514
	ENSMUSG00000030351		ENSMUSG00000050350		ENSMUSG00000074151
	ENSMUSG00000076619		ENSMUSG00000099065		ENSMUSG00000047419
	ENSMUSG00000094689		ENSMUSG00000038421		ENSMUSG00000040204
	ENSMUSG00000095612		ENSMUSG00000031258		ENSMUSG00000037202
	ENSMUSG00000095488		ENSMUSG00000098495		ENSMUSG00000005628
	ENSMUSG00000095589		ENSMUSG00000005540		ENSMUSG00000046080
	ENSMUSG00000095197		ENSMUSG00000052013		ENSMUSG00000020641
	ENSMUSG00000095127		ENSMUSG00000022686		ENSMUSG00000034438
	ENSMUSG00000029195		ENSMUSG00000022416		ENSMUSG00000066705
	ENSMUSG00000094749		ENSMUSG00000073008		ENSMUSG00000073902
	ENSMUSG00000095700		ENSMUSG00000084796		ENSMUSG00000090272
	ENSMUSG00000094117		ENSMUSG00000092517		ENSMUSG00000038037
	ENSMUSG00000076618		ENSMUSG00000044770		ENSMUSG00000076490
	ENSMUSG00000003477		ENSMUSG00000037138		ENSMUSG00000030796
	ENSMUSG00000026304		ENSMUSG00000076615		ENSMUSG00000054072
	ENSMUSG00000056220		ENSMUSG00000035299		ENSMUSG00000037940
	ENSMUSG00000076555		ENSMUSG00000026285		ENSMUSG00000035352
	ENSMUSG00000032609		ENSMUSG00000050600		ENSMUSG00000091938
	ENSMUSG00000001333		ENSMUSG00000024334		ENSMUSG00000000031
	ENSMUSG00000076655		ENSMUSG00000002204		ENSMUSG00000045932
	ENSMUSG00000031934		ENSMUSG00000000673		ENSMUSG00000026475
	ENSMUSG00000095642		ENSMUSG00000062939		ENSMUSG00000095788
	ENSMUSG00000025165		ENSMUSG00000062007		ENSMUSG00000023903
	ENSMUSG00000043051		ENSMUSG00000079015		ENSMUSG00000042262
	ENSMUSG00000095519		ENSMUSG00000028078		ENSMUSG00000023341
	ENSMUSG00000031227		ENSMUSG00000052512		ENSMUSG00000055629
	ENSMUSG00000033147		ENSMUSG00000050914		ENSMUSG00000062488
	ENSMUSG00000079139		ENSMUSG00000038738		ENSMUSG00000079339
	ENSMUSG00000028159		ENSMUSG00000023078		ENSMUSG00000078921
	ENSMUSG00000094124		ENSMUSG00000002007		ENSMUSG00000026104
	ENSMUSG00000020900		ENSMUSG00000015316		ENSMUSG00000069874
	ENSMUSG00000024076		ENSMUSG00000064267		ENSMUSG00000033880
	ENSMUSG00000038007		ENSMUSG00000001027		ENSMUSG00000028268
	ENSMUSG00000021373		ENSMUSG00000035186		ENSMUSG00000057836
	ENSMUSG00000038534		ENSMUSG00000074607		ENSMUSG00000050640
	ENSMUSG00000094420		ENSMUSG00000048031		ENSMUSG00000030165
	ENSMUSG00000076934		ENSMUSG00000040899		ENSMUSG00000024049
	ENSMUSG00000059939		ENSMUSG00000044734		ENSMUSG00000047798
	ENSMUSG00000055980		ENSMUSG00000045826		ENSMUSG00000040483
	ENSMUSG00000093894		ENSMUSG00000071178		ENSMUSG00000057058
	ENSMUSG00000081667		ENSMUSG00000039264		ENSMUSG00000075010
	ENSMUSG00000098814		ENSMUSG00000034959		ENSMUSG00000052776
	ENSMUSG00000042115		ENSMUSG00000020601		ENSMUSG00000048218
	ENSMUSG00000048965		ENSMUSG00000067341		ENSMUSG00000064065
	ENSMUSG00000029086		ENSMUSG00000027843		ENSMUSG00000033355
	ENSMUSG00000066113		ENSMUSG00000026581		ENSMUSG00000046879
	ENSMUSG00000021180		ENSMUSG00000001588		ENSMUSG00000035683
	ENSMUSG00000060671		ENSMUSG00000071068		ENSMUSG00000034422
	ENSMUSG00000096490		ENSMUSG00000095285		ENSMUSG00000024669
	ENSMUSG00000018983		ENSMUSG00000072949		ENSMUSG00000026535
	ENSMUSG00000038393		ENSMUSG00000026094		ENSMUSG00000041642
	ENSMUSG00000047583		ENSMUSG00000054435		ENSMUSG00000047959
	ENSMUSG00000043336		ENSMUSG00000042476		ENSMUSG00000037321
	ENSMUSG00000066441		ENSMUSG00000027863		ENSMUSG00000031673
	ENSMUSG00000038578		ENSMUSG00000037548		ENSMUSG00000030107
	ENSMUSG00000076609		ENSMUSG00000051506		ENSMUSG00000029304
	ENSMUSG00000026102		ENSMUSG00000062585		ENSMUSG00000038352
	ENSMUSG00000081486		ENSMUSG00000046182		ENSMUSG00000025461
	ENSMUSG00000031775		ENSMUSG00000031933		ENSMUSG00000079293
	ENSMUSG00000081455		ENSMUSG00000050075		ENSMUSG00000064246
	ENSMUSG00000046667		ENSMUSG00000028362		ENSMUSG00000020638
	ENSMUSG00000096464		ENSMUSG00000076617		ENSMUSG00000024795
	ENSMUSG00000071532		ENSMUSG00000000861		ENSMUSG00000058163
	ENSMUSG00000022901		ENSMUSG00000076937		ENSMUSG00000047631
	ENSMUSG00000024985		ENSMUSG00000015314		ENSMUSG00000037921
	ENSMUSG00000074300		ENSMUSG00000032564		ENSMUSG00000046808
	ENSMUSG00000096638		ENSMUSG00000071005		ENSMUSG00000001444
	ENSMUSG00000023008		ENSMUSG00000043505		ENSMUSG00000078942
	ENSMUSG00000033855		ENSMUSG00000027368		ENSMUSG00000027322
	ENSMUSG00000006344		ENSMUSG00000040247		ENSMUSG00000081512
	ENSMUSG00000069094		ENSMUSG00000076940		ENSMUSG00000052248
	ENSMUSG00000067149		ENSMUSG00000043931		ENSMUSG00000036381
	ENSMUSG00000021057		ENSMUSG00000034164		ENSMUSG00000033777
	ENSMUSG00000073096		ENSMUSG00000054588		ENSMUSG00000015947
	ENSMUSG00000022270		ENSMUSG00000039114		ENSMUSG00000015619
	ENSMUSG00000026691		ENSMUSG00000024399		ENSMUSG00000073489
	ENSMUSG00000045672		ENSMUSG00000025352		ENSMUSG00000066861
	ENSMUSG00000038119		ENSMUSG00000050921		ENSMUSG00000053141
	ENSMUSG00000086320		ENSMUSG00000029204		ENSMUSG00000049044
	ENSMUSG00000038178		ENSMUSG00000034833		ENSMUSG00000026981
	ENSMUSG00000022330		ENSMUSG00000047867		ENSMUSG00000027834
	ENSMUSG00000095416		ENSMUSG00000030798		ENSMUSG00000004612
	ENSMUSG00000028195		ENSMUSG00000063646		ENSMUSG00000046718
	ENSMUSG00000017002		ENSMUSG00000075217		ENSMUSG00000070427
	ENSMUSG00000024411		ENSMUSG00000078606		ENSMUSG00000028613
	ENSMUSG00000094951		ENSMUSG00000060550		ENSMUSG00000072082
	ENSMUSG00000018417		ENSMUSG00000035711		ENSMUSG00000045868
	ENSMUSG00000085667		ENSMUSG00000051998		ENSMUSG00000024678
	ENSMUSG00000020122		ENSMUSG00000027562		ENSMUSG00000023092
	ENSMUSG00000089774		ENSMUSG00000070000		ENSMUSG00000096802
	ENSMUSG00000097854		ENSMUSG00000013921		ENSMUSG00000025964
	ENSMUSG00000069763		ENSMUSG00000029254		ENSMUSG00000048251
	ENSMUSG00000044968		ENSMUSG00000079173		ENSMUSG00000022508
	ENSMUSG00000073987		ENSMUSG00000026011		ENSMUSG00000056413
	ENSMUSG00000056888		ENSMUSG00000040723		ENSMUSG00000056144
	ENSMUSG00000029273		ENSMUSG00000028214		ENSMUSG00000069830
	ENSMUSG00000037999		ENSMUSG00000056162		ENSMUSG00000024910
	ENSMUSG00000027202		ENSMUSG00000036526		ENSMUSG00000053977
	ENSMUSG00000017734		ENSMUSG00000041762		ENSMUSG00000041272
	ENSMUSG00000038807		ENSMUSG00000034041		ENSMUSG00000020732
	ENSMUSG00000096422		ENSMUSG00000017400		ENSMUSG00000025044
	ENSMUSG00000038305		ENSMUSG00000024402		ENSMUSG00000029798
	ENSMUSG00000055415		ENSMUSG00000033730		ENSMUSG00000060600
	ENSMUSG00000041548		ENSMUSG00000026980		ENSMUSG00000001123
	ENSMUSG00000076621		ENSMUSG00000094335		ENSMUSG00000000791
	ENSMUSG00000096459		ENSMUSG00000052713		ENSMUSG00000017830
	ENSMUSG00000033377		ENSMUSG00000055148		ENSMUSG00000049103
	ENSMUSG00000038156		ENSMUSG00000040663		ENSMUSG00000029299
	ENSMUSG00000074472		ENSMUSG00000024063		ENSMUSG00000022657
	ENSMUSG00000068221		ENSMUSG00000075289		ENSMUSG00000085334
	ENSMUSG00000030322		ENSMUSG00000057098		ENSMUSG00000025473
	ENSMUSG00000026566		ENSMUSG00000004837		ENSMUSG00000040564
	ENSMUSG00000027309		ENSMUSG00000050357		ENSMUSG00000026536
	ENSMUSG00000039738		ENSMUSG00000041202		ENSMUSG00000070327
	ENSMUSG00000026014		ENSMUSG00000074141		ENSMUSG00000032254
	ENSMUSG00000038894		ENSMUSG00000018168		ENSMUSG00000025161
	ENSMUSG00000026380		ENSMUSG00000030745		ENSMUSG00000040061
	ENSMUSG00000030102		ENSMUSG00000031264		ENSMUSG00000059089
	ENSMUSG00000029428		ENSMUSG00000027219		ENSMUSG00000009185
	ENSMUSG00000055799		ENSMUSG00000030954		ENSMUSG00000089942
	ENSMUSG00000024042		ENSMUSG00000014453		ENSMUSG00000048521
	ENSMUSG00000034271		ENSMUSG00000028459		ENSMUSG00000060131
	ENSMUSG00000028919		ENSMUSG00000031093		ENSMUSG00000028859
	ENSMUSG00000031391		ENSMUSG00000031389		ENSMUSG00000027499
	ENSMUSG00000031147		ENSMUSG00000037972		ENSMUSG00000049502
	ENSMUSG00000076508		ENSMUSG00000052889		ENSMUSG00000027078
	ENSMUSG00000026748		ENSMUSG00000027636		ENSMUSG00000067586
	ENSMUSG00000040170		ENSMUSG00000079547		ENSMUSG00000024679
	ENSMUSG00000069456		ENSMUSG00000079254		ENSMUSG00000071714
	ENSMUSG00000020277		ENSMUSG00000052087		ENSMUSG00000028972
	ENSMUSG00000041688		ENSMUSG00000036469		ENSMUSG00000024737
	ENSMUSG00000026576		ENSMUSG00000095571		ENSMUSG00000044583
	ENSMUSG00000031431		ENSMUSG00000057135		ENSMUSG00000058818
	ENSMUSG00000089715		ENSMUSG00000033826		ENSMUSG00000032596
	ENSMUSG00000076672		ENSMUSG00000030156		ENSMUSG00000025001
	ENSMUSG00000028643		ENSMUSG00000009292		ENSMUSG00000029605
	ENSMUSG00000040511		ENSMUSG00000040537		ENSMUSG00000028037
	ENSMUSG00000002006		ENSMUSG00000043008		ENSMUSG00000024401
	ENSMUSG00000076587		ENSMUSG00000064262		ENSMUSG00000049988
	ENSMUSG00000062284		ENSMUSG00000079071		ENSMUSG00000041827
	ENSMUSG00000051650		ENSMUSG00000000244		ENSMUSG00000001166
	ENSMUSG00000066877		ENSMUSG00000045730		ENSMUSG00000097194
	ENSMUSG00000022500		ENSMUSG00000075033		ENSMUSG00000037902
	ENSMUSG00000097354		ENSMUSG00000025279		ENSMUSG00000012519
	ENSMUSG00000079808		ENSMUSG00000043263		ENSMUSG00000043895
	ENSMUSG00000020159		ENSMUSG00000001029		ENSMUSG00000089727
	ENSMUSG00000034330		ENSMUSG00000008318		ENSMUSG00000004558
	ENSMUSG00000030077		ENSMUSG00000089989		ENSMUSG00000030579
	ENSMUSG00000024426		ENSMUSG00000031428		ENSMUSG00000018920
	ENSMUSG00000037012		ENSMUSG00000040276		ENSMUSG00000060802
	ENSMUSG00000028864		ENSMUSG00000020689		ENSMUSG00000028551
	ENSMUSG00000084159		ENSMUSG00000031880		ENSMUSG00000053063
	ENSMUSG00000022261		ENSMUSG00000003484		ENSMUSG00000057706
	ENSMUSG00000033533		ENSMUSG00000055413		ENSMUSG00000020258
	ENSMUSG00000024948		ENSMUSG00000026395		ENSMUSG00000022906
	ENSMUSG00000059146		ENSMUSG00000027962		ENSMUSG00000029915
	ENSMUSG00000052957		ENSMUSG00000034285		ENSMUSG00000043832
	ENSMUSG00000026708		ENSMUSG00000022504		ENSMUSG00000044811
	ENSMUSG00000055809		ENSMUSG00000037337		ENSMUSG00000025492
	ENSMUSG00000035171		ENSMUSG00000035697		ENSMUSG00000057789
	ENSMUSG00000074916		ENSMUSG00000004552		ENSMUSG00000058715
	ENSMUSG00000006930		ENSMUSG00000032035		ENSMUSG00000039126
	ENSMUSG00000039682		ENSMUSG00000037318		ENSMUSG00000026068
	ENSMUSG00000024589		ENSMUSG00000030047		ENSMUSG00000006362
	ENSMUSG00000031548		ENSMUSG00000090394		ENSMUSG00000063268
	ENSMUSG00000040339		ENSMUSG00000033717		ENSMUSG00000078771
			ENSMUSG00000007097		ENSMUSG00000021298
			ENSMUSG00000037754		ENSMUSG00000038884
			ENSMUSG00000020642		ENSMUSG00000038059
			ENSMUSG00000024986		ENSMUSG00000003559
			ENSMUSG00000022439		ENSMUSG00000006476
			ENSMUSG00000074497		ENSMUSG00000026177
			ENSMUSG00000008496		ENSMUSG00000034947
			ENSMUSG00000052142		ENSMUSG00000071203
			ENSMUSG00000016087		ENSMUSG00000087396
			ENSMUSG00000070304		ENSMUSG00000079227
			ENSMUSG00000000486		ENSMUSG00000020423
			ENSMUSG00000019577		ENSMUSG00000076665
			ENSMUSG00000030707		ENSMUSG00000098470
			ENSMUSG00000070369		ENSMUSG00000020279
			ENSMUSG00000026832		ENSMUSG00000035004
			ENSMUSG00000043932		ENSMUSG00000004933
			ENSMUSG00000026009		ENSMUSG00000030148
			ENSMUSG00000028262		ENSMUSG00000026271
			ENSMUSG00000056917		ENSMUSG00000019990
			ENSMUSG00000082286		ENSMUSG00000020709
			ENSMUSG00000021411		ENSMUSG00000023411
			ENSMUSG00000005583		ENSMUSG00000031387
			ENSMUSG00000041481		ENSMUSG00000029177
			ENSMUSG00000027510		ENSMUSG00000027306
			ENSMUSG00000000409		ENSMUSG00000022070
			ENSMUSG00000037946		ENSMUSG00000061751
			ENSMUSG00000090019		ENSMUSG00000010358
			ENSMUSG00000001741		ENSMUSG00000028538
			ENSMUSG00000033033		ENSMUSG00000046805
			ENSMUSG00000034634		ENSMUSG00000006398
			ENSMUSG00000025491		ENSMUSG00000040289
			ENSMUSG00000029075		ENSMUSG00000021830
			ENSMUSG00000031101		ENSMUSG00000011008
			ENSMUSG00000026637		ENSMUSG00000049037
			ENSMUSG00000024670		ENSMUSG00000069920
			ENSMUSG00000026573		ENSMUSG00000060441
			ENSMUSG00000099297		ENSMUSG00000037572
			ENSMUSG00000040710		ENSMUSG00000038418
			ENSMUSG00000071042		ENSMUSG00000031821
			ENSMUSG00000034981		ENSMUSG00000009406
			ENSMUSG00000053646		ENSMUSG00000024672
			ENSMUSG00000027875		ENSMUSG00000042817
			ENSMUSG00000027134		ENSMUSG00000032122
			ENSMUSG00000027070		ENSMUSG00000005410
			ENSMUSG00000078234		ENSMUSG00000073418
			ENSMUSG00000018654		ENSMUSG00000031779
			ENSMUSG00000021280		ENSMUSG00000037280
			ENSMUSG00000044199		ENSMUSG00000073411
			ENSMUSG00000030365		ENSMUSG00000044348
			ENSMUSG00000031453		ENSMUSG00000025104
			ENSMUSG00000033220		ENSMUSG00000039934
			ENSMUSG00000096581		ENSMUSG00000079505
			ENSMUSG00000000903		ENSMUSG00000052336
			ENSMUSG00000024087		ENSMUSG00000003948
			ENSMUSG00000074071		ENSMUSG00000031762
			ENSMUSG00000001281		ENSMUSG00000042842
			ENSMUSG00000015396		ENSMUSG00000024030
			ENSMUSG00000027339		ENSMUSG00000015312
			ENSMUSG00000037860		ENSMUSG00000030474
			ENSMUSG00000028071		ENSMUSG00000035356
			ENSMUSG00000010142		ENSMUSG00000009580
			ENSMUSG00000076505		ENSMUSG00000045312
			ENSMUSG00000030124		ENSMUSG00000032925
			ENSMUSG00000068129		ENSMUSG00000068245
			ENSMUSG00000054892		ENSMUSG00000027669
			ENSMUSG00000047228		ENSMUSG00000029919
			ENSMUSG00000039783		ENSMUSG00000027995
			ENSMUSG00000032640		ENSMUSG00000031004
			ENSMUSG00000056749		ENSMUSG00000034349
			ENSMUSG00000067235		ENSMUSG00000054404
			ENSMUSG00000076498		ENSMUSG00000028989
			ENSMUSG00000037649		ENSMUSG00000002325
			ENSMUSG00000021365		ENSMUSG00000033436
			ENSMUSG00000057948		ENSMUSG00000023015
			ENSMUSG00000038608		ENSMUSG00000047945
			ENSMUSG00000002033		ENSMUSG00000031712
			ENSMUSG00000012889		ENSMUSG00000044708
			ENSMUSG00000090164		ENSMUSG00000029093
			ENSMUSG00000003153		ENSMUSG00000078881
			ENSMUSG00000039158		ENSMUSG00000050721
			ENSMUSG00000046006		ENSMUSG00000026946
			ENSMUSG00000071552		ENSMUSG00000018927
			ENSMUSG00000074671		ENSMUSG00000027715
			ENSMUSG00000029923		ENSMUSG00000027947
			ENSMUSG00000058297		ENSMUSG00000040152
			ENSMUSG00000035095		ENSMUSG00000029149
			ENSMUSG00000045322		ENSMUSG00000070348
			ENSMUSG00000022876		ENSMUSG00000026872
			ENSMUSG00000030220		ENSMUSG00000027210
			ENSMUSG00000039942		ENSMUSG00000039853
			ENSMUSG00000073421		ENSMUSG00000026355
			ENSMUSG00000016283		ENSMUSG00000023905
			ENSMUSG00000073563		ENSMUSG00000063558
			ENSMUSG00000060586		ENSMUSG00000024664
			ENSMUSG00000021200		ENSMUSG00000042129
			ENSMUSG00000085786		ENSMUSG00000073405
			ENSMUSG00000096697		ENSMUSG00000049625
			ENSMUSG00000004707		ENSMUSG00000056515
			ENSMUSG00000026875		ENSMUSG00000069516
			ENSMUSG00000014543		ENSMUSG00000037926
			ENSMUSG00000055805		ENSMUSG00000070031
			ENSMUSG00000029449		ENSMUSG00000050022
			ENSMUSG00000022221		ENSMUSG00000054675
			ENSMUSG00000025058		ENSMUSG00000090231
			ENSMUSG00000031304		ENSMUSG00000045817
			ENSMUSG00000022831		ENSMUSG00000037681
			ENSMUSG00000029298		ENSMUSG00000062593
			ENSMUSG00000051212		ENSMUSG00000058099
			ENSMUSG00000005696		ENSMUSG00000040591
			ENSMUSG00000096768		ENSMUSG00000051498
			ENSMUSG00000021262		ENSMUSG00000047230
			ENSMUSG00000017652		ENSMUSG00000034226
			ENSMUSG00000026866		ENSMUSG00000067212
			ENSMUSG00000055675		ENSMUSG00000026435
			ENSMUSG00000076435		ENSMUSG00000026822
			ENSMUSG00000028073		ENSMUSG00000020399
			ENSMUSG00000035713		ENSMUSG00000061100
			ENSMUSG00000026399		ENSMUSG00000053279
			ENSMUSG00000005057		ENSMUSG00000021760
			ENSMUSG00000073409		ENSMUSG00000023191
			ENSMUSG00000053541		ENSMUSG00000059498
			ENSMUSG00000029603		ENSMUSG00000031907
			ENSMUSG00000022425		ENSMUSG00000022822
			ENSMUSG00000020437		ENSMUSG00000079457
			ENSMUSG00000034127		ENSMUSG00000018547
			ENSMUSG00000030748		ENSMUSG00000051851
			ENSMUSG00000023274		ENSMUSG00000039347
			ENSMUSG00000005824		ENSMUSG00000030223
			ENSMUSG00000024696		ENSMUSG00000026548
			ENSMUSG00000026117		ENSMUSG00000020486
			ENSMUSG00000024610		ENSMUSG00000029863
			ENSMUSG00000051124		ENSMUSG00000038775
			ENSMUSG00000017692		ENSMUSG00000060703
			ENSMUSG00000020143		ENSMUSG00000038623
			ENSMUSG00000059479		ENSMUSG00000040552
			ENSMUSG00000005465		ENSMUSG00000020492
			ENSMUSG00000032322		ENSMUSG00000025790
			ENSMUSG00000026873		ENSMUSG00000042770
			ENSMUSG00000026288		ENSMUSG00000020021
			ENSMUSG00000000782		ENSMUSG00000021190
			ENSMUSG00000021880		ENSMUSG00000019960
			ENSMUSG00000094094		ENSMUSG00000030966
			ENSMUSG00000019997		ENSMUSG00000045658
			ENSMUSG00000024675		ENSMUSG00000000275
			ENSMUSG00000058396		ENSMUSG00000022864
			ENSMUSG00000042351		ENSMUSG00000026482
			ENSMUSG00000031165		ENSMUSG00000048997
			ENSMUSG00000076569		ENSMUSG00000023349
			ENSMUSG00000030263		ENSMUSG00000036943
			ENSMUSG00000059791		ENSMUSG00000076441
			ENSMUSG00000027246		ENSMUSG00000061353
			ENSMUSG00000076536		ENSMUSG00000026770
			ENSMUSG00000045092		ENSMUSG00000097589
			ENSMUSG00000098112		ENSMUSG00000041571
			ENSMUSG00000005268		ENSMUSG00000002565
			ENSMUSG00000015950		ENSMUSG00000030787
			ENSMUSG00000050379		ENSMUSG00000098943
			ENSMUSG00000032053		ENSMUSG00000033904
			ENSMUSG00000079363		ENSMUSG00000046688
			ENSMUSG00000030657		ENSMUSG00000001750
			ENSMUSG00000000732		ENSMUSG00000024299
			ENSMUSG00000018381		ENSMUSG00000036599
			ENSMUSG00000046031		ENSMUSG00000039497
			ENSMUSG00000078502		ENSMUSG00000063108
			ENSMUSG00000066677		ENSMUSG00000014602
			ENSMUSG00000073406		ENSMUSG00000050335
			ENSMUSG00000034317		ENSMUSG00000040852
			ENSMUSG00000028270		ENSMUSG00000027199
			ENSMUSG00000020077		ENSMUSG00000032038
			ENSMUSG00000004665		ENSMUSG00000040613
			ENSMUSG00000036594		ENSMUSG00000019866
			ENSMUSG00000031497		ENSMUSG00000029778
			ENSMUSG00000024691		ENSMUSG00000026547
			ENSMUSG00000038241		ENSMUSG00000024300
			ENSMUSG00000019737		ENSMUSG00000020812
			ENSMUSG00000031805		ENSMUSG00000019850
			ENSMUSG00000051735		ENSMUSG00000016024
			ENSMUSG00000031103		ENSMUSG00000029602
			ENSMUSG00000046223		ENSMUSG00000025355
			ENSMUSG00000000682		ENSMUSG00000036672
			ENSMUSG00000029084		ENSMUSG00000033287
			ENSMUSG00000013846		ENSMUSG00000000957
			ENSMUSG00000045165		ENSMUSG00000043157
			ENSMUSG00000068735		ENSMUSG00000069892
			ENSMUSG00000073628		ENSMUSG00000017057
			ENSMUSG00000002058		ENSMUSG00000042684
			ENSMUSG00000048865		ENSMUSG00000024014
			ENSMUSG00000034610		ENSMUSG00000056737
			ENSMUSG00000032093		ENSMUSG00000023067
			ENSMUSG00000063286		ENSMUSG00000040296
			ENSMUSG00000068923		ENSMUSG00000021950
			ENSMUSG00000096472		ENSMUSG00000061848
			ENSMUSG00000030830		ENSMUSG00000022584
			ENSMUSG00000031015		ENSMUSG00000039231
			ENSMUSG00000044703		ENSMUSG00000041219
			ENSMUSG00000034116		ENSMUSG00000028413
			ENSMUSG00000024338		ENSMUSG00000008206
			ENSMUSG00000034595		ENSMUSG00000057092
			ENSMUSG00000086589		ENSMUSG00000037664
			ENSMUSG00000044456		ENSMUSG00000003617
			ENSMUSG00000020272		ENSMUSG00000079197
			ENSMUSG00000033450		ENSMUSG00000061132
			ENSMUSG00000034266		ENSMUSG00000040212
			ENSMUSG00000057191		ENSMUSG00000040033
			ENSMUSG00000004709		ENSMUSG00000006678
			ENSMUSG00000075284		ENSMUSG00000030413
			ENSMUSG00000040747		ENSMUSG00000054545
			ENSMUSG00000027580		ENSMUSG00000040714
			ENSMUSG00000024677		ENSMUSG00000013089
			ENSMUSG00000037552		ENSMUSG00000020914
			ENSMUSG00000048534		ENSMUSG00000053559
			ENSMUSG00000037944		ENSMUSG00000079018
			ENSMUSG00000041351		ENSMUSG00000044350
			ENSMUSG00000056145		ENSMUSG00000043613
			ENSMUSG00000049744		ENSMUSG00000021367
			ENSMUSG00000043439		ENSMUSG00000032372
			ENSMUSG00000024036		ENSMUSG00000006360
			ENSMUSG00000035891		ENSMUSG00000062861
			ENSMUSG00000020668		ENSMUSG00000028629
			ENSMUSG00000024353		ENSMUSG00000023827
			ENSMUSG00000051359		ENSMUSG00000021508
			ENSMUSG00000050232		ENSMUSG00000074578
			ENSMUSG00000006782		ENSMUSG00000030287
			ENSMUSG00000029810		ENSMUSG00000036570
			ENSMUSG00000062210		ENSMUSG00000020473
			ENSMUSG00000020178		ENSMUSG00000006611
			ENSMUSG00000018169		ENSMUSG00000091747
			ENSMUSG00000068227		ENSMUSG00000042759
			ENSMUSG00000023947		ENSMUSG00000058672
			ENSMUSG00000013974		ENSMUSG00000094935
			ENSMUSG00000021457		ENSMUSG00000000983
			ENSMUSG00000038843		ENSMUSG00000000552
			ENSMUSG00000079492		ENSMUSG00000050103
			ENSMUSG00000027408		ENSMUSG00000049734
			ENSMUSG00000051504		ENSMUSG00000034663
			ENSMUSG00000078920		ENSMUSG00000026880
			ENSMUSG00000030653		ENSMUSG00000048779
			ENSMUSG00000037405		ENSMUSG00000029283
			ENSMUSG00000015745		ENSMUSG00000048332
			ENSMUSG00000024642		ENSMUSG00000021559
			ENSMUSG00000031066		ENSMUSG00000025648
			ENSMUSG00000095649		ENSMUSG00000057530
			ENSMUSG00000020395		ENSMUSG00000015850
			ENSMUSG00000035208		ENSMUSG00000028927
			ENSMUSG00000046546		ENSMUSG00000031639
			ENSMUSG00000040264		ENSMUSG00000028381
			ENSMUSG00000031662		ENSMUSG00000047281
			ENSMUSG00000016206		ENSMUSG00000074892
			ENSMUSG00000057596		ENSMUSG00000049866
			ENSMUSG00000019823		ENSMUSG00000097006
			ENSMUSG00000079190		ENSMUSG00000029730
			ENSMUSG00000031925		ENSMUSG00000011382
			ENSMUSG00000039747		ENSMUSG00000022358
			ENSMUSG00000031506		ENSMUSG00000036882
			ENSMUSG00000020340		ENSMUSG00000069662
			ENSMUSG00000032089		ENSMUSG00000039899
			ENSMUSG00000070691		ENSMUSG00000042524
			ENSMUSG00000090104		ENSMUSG00000034957
			ENSMUSG00000038415		ENSMUSG00000068220
			ENSMUSG00000038400		ENSMUSG00000059013
			ENSMUSG00000060548		ENSMUSG00000025154
			ENSMUSG00000019699		ENSMUSG00000050212
			ENSMUSG00000031557		ENSMUSG00000004880
			ENSMUSG00000039384		ENSMUSG00000020027
			ENSMUSG00000097815		ENSMUSG00000028832
			ENSMUSG00000031633		ENSMUSG00000037060
			ENSMUSG00000002020		ENSMUSG00000021728
			ENSMUSG00000073002		ENSMUSG00000001525
			ENSMUSG00000036362		ENSMUSG00000022351
			ENSMUSG00000037872		ENSMUSG00000034457
			ENSMUSG00000025163		ENSMUSG00000031749
			ENSMUSG00000041120		ENSMUSG00000019970
			ENSMUSG00000066456		ENSMUSG00000002985
			ENSMUSG00000046157		ENSMUSG00000018427
			ENSMUSG00000033350		ENSMUSG00000030170
			ENSMUSG00000031133		ENSMUSG00000026958
			ENSMUSG00000035268		ENSMUSG00000024885
			ENSMUSG00000081769		ENSMUSG00000001025
			ENSMUSG00000046618		ENSMUSG00000030091
			ENSMUSG00000096727		ENSMUSG00000023909
			ENSMUSG00000020573		ENSMUSG00000004730
			ENSMUSG00000028874		ENSMUSG00000059248
			ENSMUSG00000044461		ENSMUSG00000036661
			ENSMUSG00000004446		ENSMUSG00000039959
			ENSMUSG00000028460		ENSMUSG00000054428
			ENSMUSG00000051457		ENSMUSG00000051721
			ENSMUSG00000061232		ENSMUSG00000032766
			ENSMUSG00000024349		ENSMUSG00000032312
			ENSMUSG00000063727		ENSMUSG00000056529
			ENSMUSG00000070501		ENSMUSG00000032359
			ENSMUSG00000025888		ENSMUSG00000020773
			ENSMUSG00000039232		ENSMUSG00000026131
			ENSMUSG00000032094		ENSMUSG00000022949
			ENSMUSG00000031207		ENSMUSG00000002602
			ENSMUSG00000024965		ENSMUSG00000021069
			ENSMUSG00000031112		ENSMUSG00000000958
			ENSMUSG00000032750		ENSMUSG00000038943
			ENSMUSG00000036478		ENSMUSG00000089672
			ENSMUSG00000028699		ENSMUSG00000026463
			ENSMUSG00000063146		ENSMUSG00000017677
			ENSMUSG00000043004		ENSMUSG00000031838
			ENSMUSG00000022575		ENSMUSG00000037936
			ENSMUSG00000034353		ENSMUSG00000040711
			ENSMUSG00000027985		ENSMUSG00000002983
			ENSMUSG00000030329		ENSMUSG00000051341
			ENSMUSG00000091649		ENSMUSG00000028015
			ENSMUSG00000039936		ENSMUSG00000030218
			ENSMUSG00000032657		ENSMUSG00000041801
			ENSMUSG00000063439		ENSMUSG00000008683
			ENSMUSG00000029272		ENSMUSG00000024556
			ENSMUSG00000037731		ENSMUSG00000056973
			ENSMUSG00000034842		ENSMUSG00000027297
			ENSMUSG00000020911		ENSMUSG00000061762
			ENSMUSG00000037868		ENSMUSG00000083773
			ENSMUSG00000053318		ENSMUSG00000019975
			ENSMUSG00000079499		ENSMUSG00000000318
			ENSMUSG00000021423		ENSMUSG00000018999
			ENSMUSG00000087070		ENSMUSG00000057110
			ENSMUSG00000079523		ENSMUSG00000045763
			ENSMUSG00000020607		ENSMUSG00000032000
			ENSMUSG00000083798		ENSMUSG00000004609
			ENSMUSG00000025804		ENSMUSG00000029580
			ENSMUSG00000002108		ENSMUSG00000030759
			ENSMUSG00000020453		ENSMUSG00000026222
			ENSMUSG00000000320		ENSMUSG00000060591
			ENSMUSG00000094491		ENSMUSG00000072762
			ENSMUSG00000044827		ENSMUSG00000039501
			ENSMUSG00000023032		ENSMUSG00000031627
			ENSMUSG00000025422		ENSMUSG00000066800
			ENSMUSG00000058486		ENSMUSG00000037419
			ENSMUSG00000026413		ENSMUSG00000036099
			ENSMUSG00000030643		ENSMUSG00000027435
			ENSMUSG00000047810		ENSMUSG00000031586
			ENSMUSG00000034786		ENSMUSG00000040811
			ENSMUSG00000026773		ENSMUSG00000030654
			ENSMUSG00000037816		ENSMUSG00000033669
			ENSMUSG00000024727		ENSMUSG00000019261
			ENSMUSG00000034612		ENSMUSG00000075254
			ENSMUSG00000028480		ENSMUSG00000051022
			ENSMUSG00000032369		ENSMUSG00000032479
			ENSMUSG00000036273		ENSMUSG00000058571
			ENSMUSG00000024521		ENSMUSG00000036925
			ENSMUSG00000024339		ENSMUSG00000024620
			ENSMUSG00000000290		ENSMUSG00000031875
			ENSMUSG00000071715		ENSMUSG00000024781
			ENSMUSG00000097415		ENSMUSG00000025017
			ENSMUSG00000017561		ENSMUSG00000003420
			ENSMUSG00000042404		ENSMUSG00000048376
			ENSMUSG00000024665		ENSMUSG00000011658
			ENSMUSG00000024462		ENSMUSG00000051439
			ENSMUSG00000093809		ENSMUSG00000042312
			ENSMUSG00000025887		ENSMUSG00000021583
			ENSMUSG00000020788		ENSMUSG00000020828
			ENSMUSG00000052160		ENSMUSG00000060519
			ENSMUSG00000062524		ENSMUSG00000037206
			ENSMUSG00000053025		ENSMUSG00000031871
			ENSMUSG00000048440		ENSMUSG00000025283
			ENSMUSG00000027009		ENSMUSG00000043279
			ENSMUSG00000024818		ENSMUSG00000039981
			ENSMUSG00000059412		ENSMUSG00000022512
			ENSMUSG00000073412		ENSMUSG00000021754
			ENSMUSG00000013707		ENSMUSG00000038070
			ENSMUSG00000030930		ENSMUSG00000046731
			ENSMUSG00000032446		ENSMUSG00000086841
			ENSMUSG00000031278		ENSMUSG00000024066
			ENSMUSG00000034295		ENSMUSG00000037762
			ENSMUSG00000079298		ENSMUSG00000049130
			ENSMUSG00000042333		ENSMUSG00000050621
			ENSMUSG00000029385		ENSMUSG00000021242
			ENSMUSG00000022587		ENSMUSG00000002257
			ENSMUSG00000007872		ENSMUSG00000041361
			ENSMUSG00000038910		ENSMUSG00000049288
			ENSMUSG00000028581		ENSMUSG00000056724
			ENSMUSG00000078945		ENSMUSG00000043300
			ENSMUSG00000057329		ENSMUSG00000029333
			ENSMUSG00000041187		ENSMUSG00000024858
			ENSMUSG00000020120		ENSMUSG00000034312
			ENSMUSG00000061535		ENSMUSG00000074622
			ENSMUSG00000071176		ENSMUSG00000039007
			ENSMUSG00000026786		ENSMUSG00000033557
			ENSMUSG00000036856		ENSMUSG00000054951
			ENSMUSG00000022489		ENSMUSG00000020388
			ENSMUSG00000041954		ENSMUSG00000003418
			ENSMUSG00000030149		ENSMUSG00000024663
			ENSMUSG00000060311		ENSMUSG00000022574
			ENSMUSG00000029217		ENSMUSG00000042190
			ENSMUSG00000032333		ENSMUSG00000024654
			ENSMUSG00000040990		ENSMUSG00000009418
			ENSMUSG00000037905		ENSMUSG00000022978
			ENSMUSG00000026778		ENSMUSG00000045930
			ENSMUSG00000093938		ENSMUSG00000035557
			ENSMUSG00000040751		ENSMUSG00000042808
			ENSMUSG00000023367		ENSMUSG00000027641
			ENSMUSG00000039328		ENSMUSG00000036256
			ENSMUSG00000052331		ENSMUSG00000038507
			ENSMUSG00000016496		ENSMUSG00000028843
			ENSMUSG00000031659		ENSMUSG00000020572
			ENSMUSG00000019122		ENSMUSG00000049401
			ENSMUSG00000030742		ENSMUSG00000005125
			ENSMUSG00000028995		ENSMUSG00000039637
			ENSMUSG00000050234		ENSMUSG00000020205
			ENSMUSG00000035929		ENSMUSG00000026436
			ENSMUSG00000042035		ENSMUSG00000019194
			ENSMUSG00000000184		ENSMUSG00000037997
			ENSMUSG00000073678		ENSMUSG00000018774
			ENSMUSG00000042460		ENSMUSG00000059552
			ENSMUSG00000029771		ENSMUSG00000037447
			ENSMUSG00000022043		ENSMUSG00000008540
			ENSMUSG00000032267		ENSMUSG00000036103
			ENSMUSG00000047180		ENSMUSG00000034614
			ENSMUSG00000022747		ENSMUSG00000049775
			ENSMUSG00000027797		ENSMUSG00000059040
			ENSMUSG00000030313		ENSMUSG00000024621
			ENSMUSG00000054342		ENSMUSG00000006585
			ENSMUSG00000035273		ENSMUSG00000062127
			ENSMUSG00000022885		ENSMUSG00000021025
			ENSMUSG00000029270		ENSMUSG00000000753
			ENSMUSG00000002699		ENSMUSG00000025287
			ENSMUSG00000064141		ENSMUSG00000054676
			ENSMUSG00000032020		ENSMUSG00000069792
			ENSMUSG00000071713		ENSMUSG00000093470
			ENSMUSG00000005470		ENSMUSG00000022965
			ENSMUSG00000026012		ENSMUSG00000024833
			ENSMUSG00000036908		ENSMUSG00000020387
			ENSMUSG00000029463		ENSMUSG00000002083
			ENSMUSG00000005763		ENSMUSG00000017697
			ENSMUSG00000024754		ENSMUSG00000037370
			ENSMUSG00000040253		ENSMUSG00000031508
			ENSMUSG00000021608		ENSMUSG00000024608
			ENSMUSG00000087107		ENSMUSG00000078994
			ENSMUSG00000020589		ENSMUSG00000028795
			ENSMUSG00000036944		ENSMUSG00000024423
			ENSMUSG00000018334		ENSMUSG00000078965
			ENSMUSG00000019876		ENSMUSG00000010307
			ENSMUSG00000033313		ENSMUSG00000032231
			ENSMUSG00000018819		ENSMUSG00000081051
			ENSMUSG00000027074		ENSMUSG00000030823
			ENSMUSG00000073599		ENSMUSG00000069833
			ENSMUSG00000071604		ENSMUSG00000040128
			ENSMUSG00000074785		ENSMUSG00000025880
			ENSMUSG00000021750		ENSMUSG00000070056
			ENSMUSG00000056290		ENSMUSG00000060188
			ENSMUSG00000046768		ENSMUSG00000002897
			ENSMUSG00000032666		ENSMUSG00000039270
			ENSMUSG00000024851		ENSMUSG00000032193
			ENSMUSG00000019102		ENSMUSG00000030246
			ENSMUSG00000021725		ENSMUSG00000027423
			ENSMUSG00000030336		ENSMUSG00000033016
			ENSMUSG00000020798		ENSMUSG00000062866
			ENSMUSG00000047735		ENSMUSG00000021250
			ENSMUSG00000033538		ENSMUSG00000052681
			ENSMUSG00000039316		ENSMUSG00000021493
			ENSMUSG00000092500		ENSMUSG00000028524
			ENSMUSG00000052085		ENSMUSG00000025969
			ENSMUSG00000031636		ENSMUSG00000006369
			ENSMUSG00000021356		ENSMUSG00000030678
			ENSMUSG00000032349		ENSMUSG00000057842
			ENSMUSG00000079507		ENSMUSG00000071350
			ENSMUSG00000022372
			ENSMUSG00000021136
			ENSMUSG00000015597
			ENSMUSG00000028965
			ENSMUSG00000021624
			ENSMUSG00000024164
			ENSMUSG00000089929
			ENSMUSG00000029581
			ENSMUSG00000002885
			ENSMUSG00000030214
			ENSMUSG00000018507
			ENSMUSG00000040605
			ENSMUSG00000026360
			ENSMUSG00000024013
			ENSMUSG00000019769
			ENSMUSG00000055541
			ENSMUSG00000023249
			ENSMUSG00000057137
			ENSMUSG00000036931
			ENSMUSG00000021886
			ENSMUSG00000056069
			ENSMUSG00000022436
			ENSMUSG00000091705
			ENSMUSG00000083949
			ENSMUSG00000011256
			ENSMUSG00000021903
			ENSMUSG00000031827
			ENSMUSG00000045917
			ENSMUSG00000002111
			ENSMUSG00000031803
			ENSMUSG00000040829
			ENSMUSG00000026442
			ENSMUSG00000061119
			ENSMUSG00000060063
			ENSMUSG00000034220
			ENSMUSG00000029016
			ENSMUSG00000027544
			ENSMUSG00000034255
			ENSMUSG00000020057
			ENSMUSG00000022014
			ENSMUSG00000032011
			ENSMUSG00000031897
			ENSMUSG00000040612
			ENSMUSG00000039395
			ENSMUSG00000041674
			ENSMUSG00000037580
			ENSMUSG00000050105
			ENSMUSG00000026480
			ENSMUSG00000043015
			ENSMUSG00000034021
			ENSMUSG00000038179
			ENSMUSG00000071637
			ENSMUSG00000017607
			ENSMUSG00000022510
			ENSMUSG00000039697
			ENSMUSG00000058248
			ENSMUSG00000029570
			ENSMUSG00000022661
			ENSMUSG00000026656
			ENSMUSG00000045827
			ENSMUSG00000041959
			ENSMUSG00000038264
			ENSMUSG00000025647
			ENSMUSG00000033767
			ENSMUSG00000039304
			ENSMUSG00000041220
			ENSMUSG00000015355
			ENSMUSG00000054150
			ENSMUSG00000040415
			ENSMUSG00000075602
			ENSMUSG00000017723
			ENSMUSG00000056116
			ENSMUSG00000037820
			ENSMUSG00000049871
			ENSMUSG00000022488
			ENSMUSG00000026938
			ENSMUSG00000022472
			ENSMUSG00000070034
			ENSMUSG00000020101
			ENSMUSG00000054717
			ENSMUSG00000030060
			ENSMUSG00000032849
			ENSMUSG00000046402
			ENSMUSG00000054720
			ENSMUSG00000056313
			ENSMUSG00000045362
			ENSMUSG00000055546
			ENSMUSG00000036986
			ENSMUSG00000001493
			ENSMUSG00000068335
			ENSMUSG00000038390
			ENSMUSG00000028150
			ENSMUSG00000036246
			ENSMUSG00000035852
			ENSMUSG00000036249
			ENSMUSG00000007950
			ENSMUSG00000024044
			ENSMUSG00000079659
			ENSMUSG00000019843
			ENSMUSG00000026430
			ENSMUSG00000027173
			ENSMUSG00000050315
			ENSMUSG00000036565
			ENSMUSG00000035042
			ENSMUSG00000037411
			ENSMUSG00000049313
			ENSMUSG00000079057
			ENSMUSG00000042978
			ENSMUSG00000021196
			ENSMUSG00000024937
			ENSMUSG00000036968
			ENSMUSG00000030921
			ENSMUSG00000074886
			ENSMUSG00000005267
			ENSMUSG00000031342
			ENSMUSG00000020627
			ENSMUSG00000022216
			ENSMUSG00000038147
			ENSMUSG00000035722
			ENSMUSG00000028464
			ENSMUSG00000027763
			ENSMUSG00000009687
			ENSMUSG00000021451
			ENSMUSG00000037979
			ENSMUSG00000028059
			ENSMUSG00000029322
			ENSMUSG00000042228
			ENSMUSG00000005087
			ENSMUSG00000027750
			ENSMUSG00000038521
			ENSMUSG00000020717
			ENSMUSG00000035967
			ENSMUSG00000063952
			ENSMUSG00000072620
			ENSMUSG00000056708
			ENSMUSG00000001020
			ENSMUSG00000035493
			ENSMUSG00000026737
			ENSMUSG00000037679
			ENSMUSG00000030789
			ENSMUSG00000039621
			ENSMUSG00000074874
			ENSMUSG00000052397
			ENSMUSG00000070738
			ENSMUSG00000022479
			ENSMUSG00000038644
			ENSMUSG00000083411
			ENSMUSG00000019978
			ENSMUSG00000001128
			ENSMUSG00000040447
			ENSMUSG00000016918
			ENSMUSG00000016028
			ENSMUSG00000024397
			ENSMUSG00000024378
			ENSMUSG00000009772
			ENSMUSG00000027208
			ENSMUSG00000031328
			ENSMUSG00000050248
			ENSMUSG00000000693
			ENSMUSG00000024854
			ENSMUSG00000009281
			ENSMUSG00000036887
			ENSMUSG00000079491
			ENSMUSG00000079343
			ENSMUSG00000040345
			ENSMUSG00000001348
			ENSMUSG00000054920
			ENSMUSG00000060216
			ENSMUSG00000044258
			ENSMUSG00000031728
			ENSMUSG00000031750
			ENSMUSG00000038543
			ENSMUSG00000027555
			ENSMUSG00000028713
			ENSMUSG00000053175
			ENSMUSG00000017929
			ENSMUSG00000021273
			ENSMUSG00000039145
			ENSMUSG00000038437
			ENSMUSG00000004266
			ENSMUSG00000093661
			ENSMUSG00000018008
			ENSMUSG00000031367
			ENSMUSG00000026923
			ENSMUSG00000020901
			ENSMUSG00000032373
			ENSMUSG00000037706
			ENSMUSG00000022265
			ENSMUSG00000031375
			ENSMUSG00000014846
			ENSMUSG00000032420
			ENSMUSG00000048120
			ENSMUSG00000035818
			ENSMUSG00000028494
			ENSMUSG00000023243
			ENSMUSG00000030844
			ENSMUSG00000006800
			ENSMUSG00000002250
			ENSMUSG00000055745
			ENSMUSG00000096580
			ENSMUSG00000041096
			ENSMUSG00000028599
			ENSMUSG00000006519
			ENSMUSG00000025323
			ENSMUSG00000045545
			ENSMUSG00000033059
			ENSMUSG00000090077
			ENSMUSG00000032033
			ENSMUSG00000026365
			ENSMUSG00000021959
			ENSMUSG00000039364
			ENSMUSG00000036006
			ENSMUSG00000046417
			ENSMUSG00000025324
			ENSMUSG00000030772
			ENSMUSG00000028931
			ENSMUSG00000057335
			ENSMUSG00000060275
			ENSMUSG00000079419
			ENSMUSG00000044197
			ENSMUSG00000038642
			ENSMUSG00000017446
			ENSMUSG00000024789
			ENSMUSG00000052384
			ENSMUSG00000067203
			ENSMUSG00000042594
			ENSMUSG00000031149
			ENSMUSG00000015340
			ENSMUSG00000030737
			ENSMUSG00000004105
			ENSMUSG00000021795
			ENSMUSG00000022594
			ENSMUSG00000021322
			ENSMUSG00000038811
			ENSMUSG00000026110
			ENSMUSG00000039193
			ENSMUSG00000025366
			ENSMUSG00000075415
			ENSMUSG00000034593
			ENSMUSG00000062609
			ENSMUSG00000003882
			ENSMUSG00000022378
			ENSMUSG00000072941
			ENSMUSG00000032180
			ENSMUSG00000022146
			ENSMUSG00000053897
			ENSMUSG00000018339
			ENSMUSG00000039294
			ENSMUSG00000022048
			ENSMUSG00000033502
			ENSMUSG00000033192
			ENSMUSG00000026979
			ENSMUSG00000000278
			ENSMUSG00000038607
			ENSMUSG00000017493
			ENSMUSG00000050373
			ENSMUSG00000024420
			ENSMUSG00000037553
			ENSMUSG00000036905
			ENSMUSG00000025626
			ENSMUSG00000090523
			ENSMUSG00000040322
			ENSMUSG00000027639
			ENSMUSG00000064128
			ENSMUSG00000032740
			ENSMUSG00000043067
			ENSMUSG00000044037
			ENSMUSG00000018899
			ENSMUSG00000023004
			ENSMUSG00000002603
			ENSMUSG00000016194
			ENSMUSG00000027820
			ENSMUSG00000004952
			ENSMUSG00000021068
			ENSMUSG00000033006
			ENSMUSG00000055172
			ENSMUSG00000093861
			ENSMUSG00000040940
			ENSMUSG00000021281
			ENSMUSG00000095990
			ENSMUSG00000026728
			ENSMUSG00000053113
			ENSMUSG00000010663
			ENSMUSG00000020846
			ENSMUSG00000041132
			ENSMUSG00000034926
			ENSMUSG00000002668
			ENSMUSG00000020810
			ENSMUSG00000005686
			ENSMUSG00000002732
			ENSMUSG00000023913
			ENSMUSG00000061981
			ENSMUSG00000076431
			ENSMUSG00000028849
			ENSMUSG00000035901
			ENSMUSG00000045136
			ENSMUSG00000023224
			ENSMUSG00000015942
			ENSMUSG00000004099
			ENSMUSG00000048163
			ENSMUSG00000031379
			ENSMUSG00000072235
			ENSMUSG00000055447
			ENSMUSG00000032624
			ENSMUSG00000025225
			ENSMUSG00000089844
			ENSMUSG00000073490
			ENSMUSG00000032184
			ENSMUSG00000019539
			ENSMUSG00000000594
			ENSMUSG00000041859
			ENSMUSG00000031861
			ENSMUSG00000028649
			ENSMUSG00000013236
			ENSMUSG00000087543
			ENSMUSG00000022075
			ENSMUSG00000003228
			ENSMUSG00000054203
			ENSMUSG00000035314
			ENSMUSG00000037852
			ENSMUSG00000024308
			ENSMUSG00000025212
			ENSMUSG00000024810
			ENSMUSG00000020941
			ENSMUSG00000026249
			ENSMUSG00000026458
			ENSMUSG00000068758
			ENSMUSG00000021091
			ENSMUSG00000036896
			ENSMUSG00000036437
			ENSMUSG00000032562
